# Supplementary material for: Peptide-Bound Glycative, AGE and Oxidative Modifications as Biomarkers for the Diagnosis of Alzheimer’s Disease—A Feasibility Study
Source: Biomedicines. 2024 Sep 19;12(9):2127. doi: 10.3390/biomedicines12092127 (PMC11428617; doi:10.3390/biomedicines12092127)
Supplement: Supplementary file 1 [file biomedicines-12-02127-s001.zip]

Archive with 5 entries (5 files):
- Data S1.pdf
- Data S2.xlsx
- Data S3.xlsx
- Figures S1&2.pdf
- Table S1.pdf
