# Supplementary material for: Peptide-Bound Glycative, AGE and Oxidative Modifications as Biomarkers for the Diagnosis of Alzheimer’s Disease—A Feasibility Study
Source: Biomedicines. 2024 Sep 19;12(9):2127. doi: 10.3390/biomedicines12092127 (PMC11428617; doi:10.3390/biomedicines12092127)
Supplement: Supplementary file 1 [file biomedicines-12-02127-s001.zip › Data S2.xlsx]

## Sheet: detailed peptide list
No (#)	Confidence (PD)	Sequence	ambiguous with No (#)	Theo. MH+ [Da]	Seq_ID	Modifications	# Protein Groups	# Proteins	# PSMs	Master Protein Accessions	Master Protein Descriptions	# Missed Cleavages	Theo. MH+ [Da]	Confidence (by Search Engine)	Charge (by Search Engine)	m/z [Da] (by Search Engine)	RT [min] (by Search Engine)	Percolator q-Value (by Search Engine)	Percolator PEP (by Search Engine)	XCorr (by Search Engine)	Qvality PEP	Qvality q-value	unique in AD	unique in OND	excluded from statistics
1		AADDTWEPFASGK		1426.61	AADDTWEPFASGK_1426.61211	1×Dioxidation [W6]; 2×Oxidation [W6; F9]; 1×Trp->Kynurenin [W6]; 1×Formyl [K13]	1	5	145	A0A087WT59	Transthyretin OS=Homo sapiens OX=9606 GN=TTR PE=1 SV=1	0	1426.61	H	2	713.808	49.0844	0.004612	0.02772	1.16
	Conf	Qvality PEP	Qvality q-value	# Protein Groups	Percolator q-Value (by Search Engine)	Percolator PEP (by Search Engine)	Confidence (by Search Engine)	XCorr (by Search Engine)	# Proteins	# PSMs
	H	0.16	0.0085	1	0.00833	0.02471	H	1.16	5	123
	H	0.092	0.0038	1	0.004612	0.02772	H	1.16	5	145
	H	0.1	0.0055	1	0	0.0173	H	1.16	5	108
	H	0.1	0.0059	1	0.007176	0.03916	H	1.16	5	134
2	H	AAFALGGLGSGFASNR	166	1567.79	AAFALGGLGSGFASNR_1567.78633	1×Carboxyethyl [R16]	1	3	30	P27708	CAD protein OS=Homo sapiens OX=9606 GN=CAD PE=1 SV=3	0	1567.79	H	2	784.396	66.4761	0.004426	0.02233	0.52	0.17	0.0085
3	M	ADLPFFLGLMGHLAR		1729.88	ADLPFFLGLMGHLAR_1729.87762	1×Dioxidation [F]; 1×Glarg [R15]; 2×Oxidation [F5; F6]	1	1	50	A0A2P9AES6	Homoserine kinase OS=Homo sapiens OX=9606 GN=thrB PE=3 SV=1	0	1729.88	H	2	865.441	84.7419	0.005346	0.04508	0.58	0.17	0.011		x	#
5	M	AEVIWTSSDHQVLSGK		1848.89	AEVIWTSSDHQVLSGK_1848.89467	1×Trp->Hydroxykynurenin [W5]; 1×Triosyl [K16]	1	1	1	Q9NZQ7	Programmed cell death 1 ligand 1 OS=Homo sapiens OX=9606 GN=CD274 PE=1 SV=1	0	1848.89	H	2	924.943	90.4011	0.00713	0.0265	0.7	0.36	0.038
6	M	AIAINTFLPKNGFRPLDVSLYAQQR		3012.54	AIAINTFLPKNGFRPLDVSLYAQQR_3012.54252	2×Carboxymethyl [R14; R25]; 2×Dioxidation [F7; F13]	1	1	2	Q92615	La-related protein 4B OS=Homo sapiens OX=9606 GN=LARP4B PE=1 SV=3	1	3012.54	H	5	603.316	40.0778	0.007542	0.01396	0.55	0.26	0.021
7	M	ANGLINR		815.437	ANGLINR_815.43699	1×Carboxymethyl [R7]	0	4	31			0	815.437	H	2	408.222	29.1134	0	0.02291	1.04	0.29	0.038			x
8		AQPAERFFDPNQR		1963.85	AQPAERFFDPNQR_1963.85152	2×Dioxidation [F7; F8]; 1×2(Fructosyl) [R13]	1	1	1	Q2M3X9	Zinc finger protein 674 OS=Homo sapiens OX=9606 GN=ZNF674 PE=2 SV=1	1	1963.85	H	2	982.429	30.9688			0.81
	Conf	Qvality PEP	Qvality q-value	# Protein Groups	Percolator q-Value (by Search Engine)	Percolator PEP (by Search Engine)	Confidence (by Search Engine)	XCorr (by Search Engine)	# Proteins	# PSMs
	M	0.27	0.038	1	0.005718	0.02626	H	0.81	1	1
	M	0.22	0.013	1	0.005232	0.01077	H	0.81	1	1
	M	0.23	0.017	1	0	0.01375	H	0.81	1	1
9	M	AQPFEGAPGMPR		1375.62	AQPFEGAPGMPR_1375.61778	1×Oxidation [F4]; 1×Tetrosyl [R12]	1	1	1	A0A2P9AXU5	Glyoxalase OS=Homo sapiens OX=9606 GN=BQ8482_90308 PE=4 SV=1	0	1375.62	H	2	688.313	40.0791	0.004409	0.02247	0.77	0.27	0.038			x, #
10		ASGASIAAYGAAAK		1340.67	ASGASIAAYGAAAK_1340.66653	1×Pentosyl [K14]	1	1	2	A0A2P9AM36	C-methyltransferase OS=Homo sapiens OX=9606 GN=BQ8482_250090 PE=4 SV=1	0	1340.67	H	2	670.837	21.3869	0.004922	0.02363	0.75					#
	Conf	Qvality PEP	Qvality q-value	# Protein Groups	Percolator q-Value (by Search Engine)	Percolator PEP (by Search Engine)	Confidence (by Search Engine)	XCorr (by Search Engine)	# Proteins	# PSMs
	M	0.29	0.021	1	0.004124	0.01959	H	0.75	1	2
	M	0.27	0.036	1	0.004922	0.02363	H	0.75	1	2
	H	0.19	0.009	1	0.007414	0.06197	H	0.75	1	2
11	M	AVTLNCLYETSWWSYYIFWYK		2921.27	AVTLNCLYETSWWSYYIFWYK_2921.26509	1×Carbamidomethyl [C6]; 2×Trioxidation [Y8; Y15]; 1×Dioxidation [Y/W/F]; 2×Oxidation [W/F/Y]; 1×Trp->Kynurenin [W]; 1×Formyl [K21]	1	4	39	Q6PJ56	TRA@ protein OS=Homo sapiens OX=9606 GN=TRA@ PE=1 SV=1	0	2921.27	H	3	974.426	92.6542	0.006187	0.03263	0.69					x
	Conf	Qvality PEP	Qvality q-value	# Protein Groups	Percolator q-Value (by Search Engine)	Percolator PEP (by Search Engine)	Confidence (by Search Engine)	XCorr (by Search Engine)	# Proteins	# PSMs
	M	0.38	0.045	1	0.008168	0.03953	H	0.69	4	33
	M	0.24	0.031	1	0.006187	0.03263	H	0.69	4	39
	M	0.29	0.039	1	0.004972	0.04172	H	0.69	4	18
12	M	AVVEMSPWFLQQWR		1928.88	AVVEMSPWFLQQWR_1928.882	2×Oxidation [M5; W8]; 1×Trioxidation [W13]; 1×Triosyl [R14]	1	1	1	Q8NFP3	Gag protein OS=Homo sapiens OX=9606 PE=4 SV=1	0	1928.88	H	2	964.945	63.007	0.006164	0.04794	0.78	0.38	0.048
13	M	AYNILIGELDCSK		1657.76	AYNILIGELDCSK_1657.76319	1×Carbamidomethyl [C11]; 1×Trioxidation [Y2]; 1×Lederers pentosone [K13]	1	5	1	A8K3S2	cDNA FLJ75663, Hly similar to Homo sapiens zinc finger protein 403 (ZNF403), mRNA OS=Homo sapiens OX=9606 PE=2 SV=1	0	1657.76	H	3	553.259	49.0649	0.001351	0.02643	0.72
	Conf	Qvality PEP	Qvality q-value	# Protein Groups	Percolator q-Value (by Search Engine)	Percolator PEP (by Search Engine)	Confidence (by Search Engine)	XCorr (by Search Engine)	# Proteins	# PSMs
	M	0.26	0.035	1	0.001351	0.02643	H	0.72	5	1
	M	0.29	0.039	1	0.007095	0.03065	H	0.72	5	1
14	M	CMELEKYVEK		1578.67	CMELEKYVEK_1578.66842	1×Carbamidomethyl [C1]; 2×Oxidation [M2; Y7]; 2×GLAP [K6; K10]	1	1	1	Q68D67	Uncharacterized protein DKFZp779C1668 (Fragment) OS=Homo sapiens OX=9606 GN=DKFZp779C1668 PE=2 SV=1	1	1578.67	H	2	789.837	55.7618	0.006657	0.03222	0.61	0.31	0.042
15	M	CVLPPMDGYPHCEGK		1799.76	CVLPPMDGYPHCEGK_1799.7556	2×Carbamidomethyl [C1; C12]; 1×Glyoxal-imine [K15]	1	2	1	Q09328	Alpha-1,6-mannosylglycoprotein 6-beta-N-acetylglucosaminyltransferase A OS=Homo sapiens OX=9606 GN=MGAT5 PE=2 SV=1	0	1799.76	H	3	600.59	42.8135	0.004824	0.04436	0.66	0.36	0.038
16	M	DANNLASEVKYK		1529.73	DANNLASEVKYK_1529.73368	1×Oxidation [Y11]; 1×Fructosyl [K12]	1	6	1	A0A087X1N7	Nebulin OS=Homo sapiens OX=9606 GN=NEB PE=1 SV=1	1	1529.73	H	3	510.583	36.4609	0.005927	0.03615	0.97	0.39	0.049
17	M	DASGVTFTWTPSSGK		1572.72	DASGVTFTWTPSSGK_1572.71764	1×Dioxidation [W9]; 2×Oxidation [F7; W9]; 1×Trp->Kynurenin [W9]; 1×Formyl [K15]	1	11	27	Q96K68	cDNA FLJ14473 fis, clone MAMMA1001080, Hly similar to Homo sapiens SNC73 protein (SNC73) mRNA OS=Homo sapiens OX=9606 PE=2 SV=1	0	1572.72	H	2	786.862	68.9478	0.005602	0.03111	1.03
	Conf	Qvality PEP	Qvality q-value	# Protein Groups	Percolator q-Value (by Search Engine)	Percolator PEP (by Search Engine)	Confidence (by Search Engine)	XCorr (by Search Engine)	# Proteins	# PSMs
	M	0.24	0.029	1	0.005602	0.03111	H	1.03	11	27
	M	0.23	0.016	1	0.004335	0.0381	H	1.03	11	19
	M	0.28	0.034	1	0.006424	0.02972	H	1.03	11	19
18	M	DASMQDSDTFEIYDPRNPVNK		2567.11	DASMQDSDTFEIYDPRNPVNK_2567.11076	1×Oxidation [F/M]; 1×GLAP [K21]	1	1	2	Q6UX04	Spliceosome-associated protein CWC27 homolog OS=Homo sapiens OX=9606 GN=CWC27 PE=1 SV=1	1	2567.11	H	5	514.227	42.75	0.007364	0.04652	1.51	0.23	0.028			x
19	M	DGLTPVPPLAPAPRPPSSGLPAVLNPRPTLTPGR		3448.91	DGLTPVPPLAPAPRPPSSGLPAVLNPRPTLTPGR_3448.91091	1×Glarg [R34]	1	5	1	Q6ZRS2	Helicase SRCAP OS=Homo sapiens OX=9606 GN=SRCAP PE=1 SV=3	0	3448.91	H	6	575.654	33.9151	0.001515	0.01475	0.92	0.22	0.015
20	M	DLCTVGTHNSSCPVSCEEIEYPATISYSSFPSQK		3938.7	DLCTVGTHNSSCPVSCEEIEYPATISYSSFPSQK_3938.70482	3×Carbamidomethyl [C3; C12; C16]; 1×Glycerinyl [K34]	1	2	1	Q9NY37	Acid-sensing ion channel 5 OS=Homo sapiens OX=9606 GN=ASIC5 PE=1 SV=1	0	3938.7	H	7	563.536	38.3687	0.002016	0.008119	0.83	0.15	0.01
21	M	DLKEYDKDNIPVTVMQK		2126.03	DLKEYDKDNIPVTVMQK_2126.03218	1×Trioxidation [M15]; 1×Acetyl [K17(100)]	1	1	2	E9PG32	Dynein heavy chain 12, axonemal OS=Homo sapiens OX=9606 GN=DNAH12 PE=1 SV=2	2	2126.03	H	4	532.263	48.6539	0.001998	0.01469	0.86	0.29	0.02
22	M	DLPGWWLPLESSR		1691.79	DLPGWWLPLESSR_1691.79114	1×Carboxyethyl [R13]; 2×Dioxidation [W5; W6]; 1×Oxidation [W5]; 1×Trioxidation [W6]	1	1	18	H0YAE5	Matrix metalloproteinase-23 (Fragment) OS=Homo sapiens OX=9606 GN=MMP23B PE=1 SV=1	0	1691.79	H	2	846.396	46.3603	0.002121	0.01998	0.61	0.31	0.026	x
23	H	DPVGGGNLTNKRPSCAPSPQDLSAQWK		2954.41	DPVGGGNLTNKRPSCAPSPQDLSAQWK_2954.40611	1×Carbamidomethyl [C15]; 1×Carboxymethyl [K27]; 1×Oxidation [W26]; 1×Dioxidation [W26]; 1×Acetyl [K27(96.8)]	1	1	11	O75678	Ret finger protein-like 2 OS=Homo sapiens OX=9606 GN=RFPL2 PE=2 SV=3	1	2954.41	H	6	493.24	59.5523	0.007521	0.02879	1.38	0.17	0.0055	x
24	M	EASKQLLLWR		1313.72	EASKQLLLWR_1313.72121	1×Oxidation [W9]; 1×Delta:H(2)C(3)O(1) [R10]	1	6	19	A5PL36	USP19 protein (Fragment) OS=Homo sapiens OX=9606 GN=USP19 PE=2 SV=1	1	1313.72	H	3	438.577	24.0889	0.006594	0.04027	1.29	0.28	0.043
25	M	EIENGVYLINGQVK		1615.83	EIENGVYLINGQVK_1615.83324	1×Glyoxal-imine [K14]	1	2	1	Q5SWX8	Protein odr-4 homolog OS=Homo sapiens OX=9606 GN=ODR4 PE=1 SV=1	0	1615.83	H	3	539.282	38.5879	0.004332	0.02243	0.8	0.31	0.039	x		x
26	M	ELVENALDAGAAR		1368.68	ELVENALDAGAAR_1368.67996	1×Glarg [R13]	1	1	19	A0A2P9AVW1	DNA mismatch repair protein MutL OS=Homo sapiens OX=9606 GN=mutL PE=3 SV=1	0	1368.68	H	3	456.899	50.9193	0.004103	0.0422	0.66	0.3	0.04			#
27	M	EMSPALVYPFMR		1698.72	EMSPALVYPFMR_1698.72443	2×Trioxidation [Y8; M11]; 1×Fructosyl [R12]	1	1	1	Q68D51	DENN domain-containing protein 2C OS=Homo sapiens OX=9606 GN=DENND2C PE=1 SV=2	0	1698.72	H	2	849.865	72.1017	0.004465	0.04119	0.61	0.3	0.045	x
28	M	EMWRQAMAISTQLPDSPFGQAYTALDRALTEQIR		4054.96	EMWRQAMAISTQLPDSPFGQAYTALDRALTEQIR_4054.96372	1×Oxidation [Y22]; 2×Carboxyethyl [R4; R27]	1	1	13	A0A2P9ATQ0	TetR family transcriptional regulator OS=Homo sapiens OX=9606 GN=BQ8482_480021 PE=4 SV=1	2	4054.96	H	6	676.667	75.2944	0.006752	0.03369	1.48	0.33	0.029	x		#
29	M	ETYGEMADCCAK		1492.55	ETYGEMADCCAK_1492.54663	2×Carbamidomethyl [C9; C10]; 1×Oxidation [M6]; 1×Ethanalyl [K12]	1	9	1	B4DPP6	cDNA FLJ54371, Hly similar to Serum albumin OS=Homo sapiens OX=9606 PE=2 SV=1	0	1492.55	H	2	746.778	25.9223	0.003559	0.01082	0.96
	Conf	Qvality PEP	Qvality q-value	# Protein Groups	Percolator q-Value (by Search Engine)	Percolator PEP (by Search Engine)	Confidence (by Search Engine)	XCorr (by Search Engine)	# Proteins	# PSMs
	M	0.21	0.011	1	0.003173	0.006138	H	0.96	9	1
	M	0.2	0.025	1	0.002119	0.01268	H	0.96	9	2
	M	0.21	0.012	1	0.001939	0.01101	H	0.96	9	1
	M	0.2	0.013	1	0.003559	0.01082	H	0.96	9	1
31	M	FDEFFSEGCAPGSK		1619.68	FDEFFSEGCAPGSK_1619.67598	1×Carbamidomethyl [C9]; 1×Ethanalyl [K14]	1	8	2	P02787	Serotransferrin OS=Homo sapiens OX=9606 GN=TF PE=1 SV=3	0	1619.68	H	2	810.343	69.817	0.003559	0.007229	0.92
	Conf	Qvality PEP	Qvality q-value	# Protein Groups	Percolator q-Value (by Search Engine)	Percolator PEP (by Search Engine)	Confidence (by Search Engine)	XCorr (by Search Engine)	# Proteins	# PSMs
	M	0.34	0.035	1	0.004502	0.03263	H	0.92	8	2
	M	0.33	0.045	1	0.006369	0.03971	H	0.92	8	1
	M	0.18	0.011	1	0.003559	0.007229	H	0.92	8	2
32	M	FFGEQILILWK		1515.77	FFGEQILILWK_1515.77297	1×Carboxymethyl [K11]; 1×Oxidation [F]; 1×Trioxidation [W10]	1	2	28	A4D1U4	Protein LCHN OS=Homo sapiens OX=9606 GN=LCHN PE=1 SV=1	0	1515.77	H	3	505.928	67.3853	0.00874	0.03878	0.72	0.22	0.015
33	M	FISVVYVDDTQFVR		1805.86	FISVVYVDDTQFVR_1805.85922	1×Oxidation [F1]; 1×Trioxidation [Y6]; 1×Delta:H(2)C(3)O(1) [R14]	1	1	18	M1FWX4	MHC class I antigen (Fragment) OS=Homo sapiens OX=9606 GN=HLA-B PE=3 SV=1	0	1805.86	H	2	903.432	81.7158	0.002773	0.02579	0.72	0.27	0.037
34	M	FLPHYFKGVLSIYK		1901.97	FLPHYFKGVLSIYK_1901.96838	2×Dioxidation [F1; F6]; 1×3-deoxyglucosone intermediate 2 [K14]; 1×Oxidation [F1]; 1×Trioxidation [F6]	1	2	2	A8KA57	cDNA FLJ78137, Hly similar to Homo sapiens uronyl-2-sulfotransferase (UST), mRNA OS=Homo sapiens OX=9606 PE=2 SV=1	1	1901.97	H	3	634.661	70.5738	0.006386	0.02339	1.03	0.3	0.044	x
35	M	FMQAVTGWK		1115.52	FMQAVTGWK_1115.51901	1×Trioxidation [M2]; 1×Oxidation [F/M]; 1×Trp->Kynurenin [W8]; 1×Formyl [K9]	1	11	5	Q59EP2	Angiotensinogen variant (Fragment) OS=Homo sapiens OX=9606 PE=2 SV=1 new: Angiotensin	0	1115.52	H	2	558.264	42.6208	0.004606	0.02173	0.71
	Conf	Qvality PEP	Qvality q-value	# Protein Groups	Percolator q-Value (by Search Engine)	Percolator PEP (by Search Engine)	Confidence (by Search Engine)	XCorr (by Search Engine)	# Proteins	# PSMs
	M	0.32	0.026	1	0.004606	0.02173	H	0.71	11	5
	M	0.23	0.028	1	0.007581	0.0538	H	1.04	11	5
36	M	FNENWDVLGNIVYR		1872.84	FNENWDVLGNIVYR_1872.83988	1×Trioxidation [W5]; 1×Delta:H(2)C(3)O(1) [R14]; 1×Dioxidation [Y13(100)]	0	1	1	A0A2P9ARX3	TonB-dependent heme/hemoglobin receptor family protein OS=Homo sapiens OX=9606 GN=BQ8482_380095 PE=4 SV=1	0	1872.84	H	3	624.953	53.8345	0.005211	0.01516	0.6	0.22	0.026			#
37	M	FPRTVEPLR		1214.66	FPRTVEPLR_1214.66053	1×Carboxymethyl [R9]; 1×Ethanalyl [R3]	0	1	2			1	1214.66	H	2	607.834	52.8235	0	0.01631	1.06	0.23	0.016			x
38	M	FSPGLPGYPR		1252.62	FSPGLPGYPR_1252.62155	1×Fructosyl [R10]	1	3	2	Q9H8M1	Coenzyme Q-binding protein COQ10 homolog B, mitochondrial OS=Homo sapiens OX=9606 GN=COQ10B PE=2 SV=1	0	1252.62	H	2	626.814	57.2251	0.004125	0.03053	0.55	0.22	0.025
39	H	GFPTEPAARAAWLADAR		1931.93	GFPTEPAARAAWLADAR_1931.93235	1×Carboxymethyl [R9]; 1×Dioxidation [W12]; 1×Ethanalyl [R17]	1	1	1	A0A2P9ANJ9	Glycerol-3-phosphate dehydrogenase protein OS=Homo sapiens OX=9606 GN=BQ8482_310053 PE=4 SV=1	1	1931.93	H	2	966.47	88.8814	0	0.007595	0.73	0.17	0.0055			#
40	M	GKPSSDTVPKPK		1386.71	GKPSSDTVPKPK_1386.7118	1×Carboxymethyl [K2]; 1×Glycerinyl [K]	1	6	4	Q02880	DNA topoisomerase 2-beta OS=Homo sapiens OX=9606 GN=TOP2B PE=1 SV=3	0	1386.71	H	2	693.859	57.8223	0.005456	0.04817	0.62	0.34	0.049
41	M	GLMSFVEDHSNEFFTDLKLR		2432.15	GLMSFVEDHSNEFFTDLKLR_2432.1478	1×Pyrazine [K18]	1	6	2	D6RG30	Asteroid homolog 1 (Drosophila), isoform CRA_c OS=Homo sapiens OX=9606 GN=ASTE1 PE=1 SV=1	1	2432.15	H	3	811.387	58.2589	0.008157	0.06404	0.77
	Conf	Qvality PEP	Qvality q-value	# Protein Groups	Percolator q-Value (by Search Engine)	Percolator PEP (by Search Engine)	Confidence (by Search Engine)	XCorr (by Search Engine)	# Proteins	# PSMs
	M	0.19	0.025	1	0.004953	0.01248	H	0.77	6	1
	M	0.31	0.047	1	0.008157	0.06404	H	0.77	6	2
42	M	GMPQPNIIWSACR		1905.82	GMPQPNIIWSACR_1905.82042	1×Carbamidomethyl [C12]; 1×Trp->Hydroxykynurenin [W9]; 1×2(Fructosyl) [R13]; 1×Dioxidation [M2(100)]; 1×Trioxidation [M2]; 1×Trp->Kynurenin [W9]	1	3	1	A8KAM8	Platelet-derived growth factor receptor beta OS=Homo sapiens OX=9606 PE=2 SV=1	0	1905.82	H	3	635.945	37.466	0.005862	0.03027	1.03	0.3	0.039
43	M	GNPFLKGPPPAQPLAQR		1932.03	GNPFLKGPPPAQPLAQR_1932.03377	2×Carboxyethyl [K6(100); K6(100)]	1	3	3	P07307	Asialoglycoprotein receptor 2 OS=Homo sapiens OX=9606 GN=ASGR2 PE=1 SV=2	1	1932.03	H	4	483.765	70.8826	0.004161	0.03365	0.6	0.38	0.04
44	M	GRPPQDMHEPDWGK		1725.76	GRPPQDMHEPDWGK_1725.76494	1×Trp->Kynurenin [W12]; 1×Carboxyethyl [R2]	1	1	20	A0A2P9AUE6	Transposase OS=Homo sapiens OX=9606 GN=BQ8482_500018 PE=4 SV=1	0	1725.76	H	3	575.927	47.0593	0.002897	0.02947	1.01	0.35	0.037			#
45	M	GTELQFEHLNWDPEEVAEWISQLGFPQYK		3662.65	GTELQFEHLNWDPEEVAEWISQLGFPQYK_3662.64524	1×Trp->Hydroxykynurenin [W11]; 2×Dioxidation [F6; F25]; 1×Glycerinyl [K29]	1	2	1	A8K956	cDNA FLJ77621 OS=Homo sapiens OX=9606 PE=2 SV=1	0	3662.65	H	4	916.417	45.8555	0.005991	0.03515	0.73	0.29	0.043
46	M	HQDEINAISQQAGER	47	1767.82	HQDEINAISQQAGER_1767.8229	1×Triosyl [R15]	1	1	2	A0A2P9AVA0	Alkaline protease secretion ATP-binding protein AprD OS=Homo sapiens OX=9606 GN=aprD PE=4 SV=1	0	1767.82	H	3	589.946	48.4366	0.003485	0.02361	1.1	0.25	0.032			#
47	M	HQDEINAISQQAGER	46	1767.83	HQDEINAISQQAGER_1767.82563	1×Carboxyethyl [R15]	1	1	24	A0A2P9AVA0	Alkaline protease secretion ATP-binding protein AprD OS=Homo sapiens OX=9606 GN=aprD PE=4 SV=1	0	1767.83	H	3	589.946	48.4366	0.009105	0.03794	1.1	0.28	0.017			#
48	M	IEHFMPLLVQR		1470.78	IEHFMPLLVQR_1470.77735	1×Oxidation [F/M]; 1×Carboxyethyl [R11]	1	5	36	B3KN68	cDNA FLJ13801 fis, clone THYRO1000173, Hly similar to AP-1 complex subunit mu-2 OS=Homo sapiens OX=9606 PE=2 SV=1	0	1470.78	H	2	735.893	62.9311	0.004824	0.04306	0.92	0.36	0.037
49	M	IKQFTLEEK		1355.69	IKQFTLEEK_1355.69472	1×C5-amide [K9]; 1×Carboxyethyl [K2(98.9)]	1	5	2	Q12830	Nucleosome-remodeling factor subunit BPTF OS=Homo sapiens OX=9606 GN=BPTF PE=1 SV=3	1	1355.69	H	3	452.57	66.2189	0.005866	0.03218	0.87	0.37	0.04
50	M	ILDMQQTYDMWLKK		1892.89	ILDMQQTYDMWLKK_1892.89337	2×Glyoxal-imine [K13; K14]	1	2	2	Q9UGR2	Zinc finger CCCH domain-containing protein 7B OS=Homo sapiens OX=9606 GN=ZC3H7B PE=1 SV=1	1	1892.89	H	2	946.95	53.5602	0.002429	0.01815	0.52	0.22	0.025		x	x
51	M	ITFSDVRPNQQEYKISSFEQR		2746.3	ITFSDVRPNQQEYKISSFEQR_2746.29618	2×Oxidation [Y13; F18]; 1×Glycerinyl [K14]; 1×Delta:H(2)C(3)O(1) [R7]	1	2	1	Q86TC9	Myopalladin OS=Homo sapiens OX=9606 GN=MYPN PE=1 SV=2	1	2746.3	H	6	458.553	35.8377	0.003429	0.01244	1.08	0.18	0.024
54	M	KAADDTWEPFASGK		1554.71	KAADDTWEPFASGK_1554.70708	1×Dioxidation [W7]; 1×Trp->Kynurenin [W7]; 1×Formyl [K]; 2×Oxidation [W7; F10]	1	5	35	A0A087WT59	Transthyretin OS=Homo sapiens OX=9606 GN=TTR PE=1 SV=1	1	1554.71	H	2	777.857	47.8226	0.003791	0.0239	1.14					x
	Conf	Qvality PEP	Qvality q-value	# Protein Groups	Percolator q-Value (by Search Engine)	Percolator PEP (by Search Engine)	Confidence (by Search Engine)	XCorr (by Search Engine)	# Proteins	# PSMs
	M	0.3	0.021	1	0.005468	0.0236	H	1.14	5	23
	M	0.21	0.025	1	0.003791	0.0239	H	1.14	5	35
	H	0.18	0.009	1	0	0.01799	H	1.14	5	21
	M	0.19	0.011	1	0.002107	0.01514	H	1.14	5	32
55	M	KAVSKLYASK		1254.69	KAVSKLYASK_1254.69469	1×Glycerinyl [K1]; 1×Carboxyethyl [K10(100)]	1	2	2	Q9Y3E7	Charged multivesicular body protein 3 OS=Homo sapiens OX=9606 GN=CHMP3 PE=1 SV=3	2	1254.69	H	3	418.903	49.8492	0.00406	0.02021	0.9	0.37	0.04
56	M	KCRPIICDKYCPLGLLK		2410.19	KCRPIICDKYCPLGLLK_2410.19495	3×Carbamidomethyl [C2; C7; C11]; 1×Carboxymethyl [R3]; 2×GLAP [K9; K17]	1	2	2	Q9NZV1	Cysteine-rich motor neuron 1 protein OS=Homo sapiens OX=9606 GN=CRIM1 PE=1 SV=1	2	2410.19	H	6	402.538	47.7813	0.004934	0.01206	1.23	0.25	0.019
57	H	KIEKEAAQLQGR		1546.81	KIEKEAAQLQGR_1546.80776	1×Carboxymethyl [R12]; 1×C4-amide [K4]	0	4	1			2	1546.81	H	2	773.901	22.9129	0.003446	0.006904	1.58	0.18	0.009
58	M	KLGSDMGNAER		1249.58	KLGSDMGNAER_1249.5814	1×Triosyl [K1]	1	3	2	Q5HYL0	Uncharacterized protein DKFZp686E01144 OS=Homo sapiens OX=9606 GN=DKFZp686E01144 PE=2 SV=1	1	1249.58	H	3	417.198	19.5583	0.003485	0.0228	1.37
	Conf	Qvality PEP	Qvality q-value	# Protein Groups	Percolator q-Value (by Search Engine)	Percolator PEP (by Search Engine)	Confidence (by Search Engine)	XCorr (by Search Engine)	# Proteins	# PSMs
	M	0.24	0.031	1	0.003485	0.0228	H	1.37	3	2
	M	0.28	0.029	1	0.004503	0.02626	H	1.37	3	2
59	M	KPAAPFGTAGNK		1364.67	KPAAPFGTAGNK_1364.6699	1×Carboxymethyl [K1]; 1×C5-amide [K12]	1	1	2	A0A2P9AQ40	Uncharacterized protein OS=Homo sapiens OX=9606 GN=BQ8482_340173 PE=4 SV=1	0	1364.67	H	2	682.839	44.9612	0	0.0101	1.29	0.23	0.016			#
60	M	KPDILSIK		985.593	KPDILSIK_985.59282	1×Carboxyethyl [K1(100)]	1	6	24	Q9NYP3	Protein downstream neighbor of Son OS=Homo sapiens OX=9606 GN=DONSON PE=1 SV=2	0	985.593	H	2	493.3	67.0998	0.003928	0.03912	0.46	0.31	0.026
61	M	KPSSFYLANFLGK		1755.85	KPSSFYLANFLGK_1755.84761	1×Dioxidation [F5]; 2×3-deoxyglucosone intermediate 2 [K1; K13]	0	1	1			0	1755.85	H	2	878.428	61.1694	0.007506	0.01927	0.64	0.3	0.04
62	M	KVPQVSTPTLVEVSR		1681.96	KVPQVSTPTLVEVSR_1681.95605	1×Ethanalyl [K1]	1	13	3	B4DPP6	cDNA FLJ54371, Hly similar to Serum albumin OS=Homo sapiens OX=9606 PE=2 SV=1	1	1681.96	H	3	561.325	55.2073	0.003975	0.02163	1.33	0.3	0.023
64	M	LAIWLNDMENYRLESAYEK		2620.18	LAIWLNDMENYRLESAYEK_2620.17662	1×Oxidation [Y11]; 1×Trioxidation [M8]; 1×Lederers glucosone [K19]; 1×Delta:H(2)C(3)O(1) [R12]	1	2	2	Q9HCE9	Anoctamin-8 OS=Homo sapiens OX=9606 GN=ANO8 PE=1 SV=3	1	2620.18	H	5	524.841	37.5788	0.006263	0.02948	0.53	0.3	0.047			x
65	M	LAKTYETTLEK		1458.76	LAKTYETTLEK_1458.7581	1×Fructosyl [K3]	1	12	1	B4DPP6	cDNA FLJ54371, Hly similar to Serum albumin OS=Homo sapiens OX=9606 PE=2 SV=1	1	1458.76	H	3	486.924	27.5413	0.004566	0.01554	1.03					x
	Conf	Qvality PEP	Qvality q-value	# Protein Groups	Percolator q-Value (by Search Engine)	Percolator PEP (by Search Engine)	Confidence (by Search Engine)	XCorr (by Search Engine)	# Proteins	# PSMs
	M	0.29	0.036	1	0.004566	0.01554	H	1.03	12	1
	M	0.22	0.014	1	0.004004	0.01521	H	1.03	12	1
66	M	LCSFQEEMAK		1300.55	LCSFQEEMAK_1300.5548	1×Carbamidomethyl [C2]; 1×Carboxymethyl [K10]; 1×Oxidation [M8]	1	1	15	Q6NSC0	HMMR protein (Fragment) OS=Homo sapiens OX=9606 GN=HMMR PE=2 SV=1	0	1300.55	H	3	434.191	33.9748	0.004758	0.03175	0.89	0.33	0.045
67	M	LDFAASQVAVMQR		1521.74	LDFAASQVAVMQR_1521.7366	1×Delta:H(2)C(3)O(1) [R13]; 1×Dioxidation [M11(100)]	1	1	12	Q8TD57	Dynein heavy chain 3, axonemal OS=Homo sapiens OX=9606 GN=DNAH3 PE=2 SV=1	0	1521.74	H	3	507.917	43.2449	0.007041	0.0465	0.82	0.25	0.033
68	M	LEFFDHKGSSSGGGR		1634.76	LEFFDHKGSSSGGGR_1634.75576	1×Delta:H(2)C(3)O(1) [R15]	1	5	23	B3KP83	cDNA FLJ31382 fis, clone NHNPC2000187, Hly similar to Docking protein 1 (Downstream of tyrosine kinase 1) OS=Homo sapiens OX=9606 PE=2 SV=1	1	1634.76	H	2	817.882	50.4283	0.007364	0.04015	0.67	0.3	0.047
69	M	LHGWAPGPDYQK		1514.69	LHGWAPGPDYQK_1514.69168	2×Oxidation [W4; Y10]; 1×Lederers pentosone [K12]	1	1	1	Q5JSZ5	Protein PRRC2B OS=Homo sapiens OX=9606 GN=PRRC2B PE=1 SV=2	0	1514.69	H	3	505.569	32.5866	0.001351	0.01599	0.91	0.21	0.025
72	M	LMTPKPVSIATNR		1675.86	LMTPKPVSIATNR_1675.85783	1×Fructosyl [K5]; 1×Delta:H(2)C(3)O(1) [R13]; 1×Dioxidation [M2(100)]	1	2	1	A0A024QZW7	Nucleoporin 153kDa, isoform CRA_a OS=Homo sapiens OX=9606 GN=NUP153 PE=4 SV=1	0	1675.86	H	2	838.433	58.3099	0.004292	0.02236	0.9	0.24	0.029			x
74	M	LRLSLRNMPVVPC		1626.88	LRLSLRNMPVVPC_1626.88183	1×Carbamidomethyl [C13]; 1×Carboxyethyl [R2]	1	1	20	A0A087X1L6	Eukaryotic translation initiation factor 2D (Fragment) OS=Homo sapiens OX=9606 GN=EIF2D PE=1 SV=1	2	1626.88	H	3	542.966	54.8216	0.006414	0.0209	1.33	0.34	0.035
75	M	LSDAFLGELAEK		1416.69	LSDAFLGELAEK_1416.6893	1×Oxidation [F5]; 1×HydroxymethylOP [K12]	1	2	1	Q9ULI0	ATPase family AAA domain-containing protein 2B OS=Homo sapiens OX=9606 GN=ATAD2B PE=1 SV=3	0	1416.69	H	3	472.901	49.4765	0.001996	0.01084	0.42
	Conf	Qvality PEP	Qvality q-value	# Protein Groups	Percolator q-Value (by Search Engine)	Percolator PEP (by Search Engine)	Confidence (by Search Engine)	XCorr (by Search Engine)	# Proteins	# PSMs
	M	0.3	0.047	1	0.005698	0.02902	H	0.42	2	1
	M	0.22	0.013	1	0.001996	0.01084	H	0.42	2	1
76	M	LSKDLDRPESQSPK		1757.86	LSKDLDRPESQSPK_1757.86041	1×C4-amide [K14]; 1×Glarg [R7]	1	3	2	Q8WUA4	General transcription factor 3C polypeptide 2 OS=Homo sapiens OX=9606 GN=GTF3C2 PE=1 SV=2	1	1757.86	H	2	879.434	90.6152	0.003842	0.01876	0.97	0.21	0.014
77	M	LWTGGLDNTVRSWDLR		1976.95	LWTGGLDNTVRSWDLR_1976.94608	1×Trp->Hydroxykynurenin [W2]; 1×Trp->Oxolactone [W13]; 1×Delta:H(2)C(3)O(1) [R11]	1	17	2	H0YL70	Transducin-like enhancer protein 3 OS=Homo sapiens OX=9606 GN=TLE3 PE=1 SV=1	1	1976.95	H	3	659.656	66.703	0.005529	0.03312	0.85	0.31	0.047
78	H	LYAQRPAGFGCQESR	191	1827.84	LYAQRPAGFGCQESR_1827.84426	1×Carbamidomethyl [C11]; 1×Oxidation [F9]; 1×Carboxyethyl [R5]	1	1	12	Q96IF1	LIM domain-containing protein ajuba OS=Homo sapiens OX=9606 GN=AJUBA PE=1 SV=1	0	1827.84	H	4	457.716	47.1594	0	0.005829	0.76	0.18	0.0085
79	M	MAGEEINEDYPVEIHEYLSAFENSIGAVDEMLK		3789.71	MAGEEINEDYPVEIHEYLSAFENSIGAVDEMLK_3789.70732	1×Pyrazine [K33]	1	1	2	Q13901	Nuclear nucleic acid-binding protein C1D OS=Homo sapiens OX=9606 GN=C1D PE=1 SV=1	0	3789.71	H	6	632.459	45.7979	0.004926	0.03315	1.18	0.3	0.044	x
81	M	MAPLCSLAR		1088.52	MAPLCSLAR_1088.52271	1×Carbamidomethyl [C5]; 1×Oxidation [M1]; 1×Delta:H(2)C(3)O(1) [R9]	1	3	20	A0A024R1I6	Hermansky-Pudlak syndrome 4, isoform CRA_a OS=Homo sapiens OX=9606 GN=HPS4 PE=4 SV=1	0	1088.52	H	2	544.763	71.9184	0.00545	0.04628	0.73	0.3	0.047
82	M	MDQSRVLLWVK		1476.75	MDQSRVLLWVK_1476.75222	1×Trp->Oxolactone [W9]; 1×Glycerinyl [K11]	1	3	1	Q9NVR7	TBCC domain-containing protein 1 OS=Homo sapiens OX=9606 GN=TBCCD1 PE=2 SV=1	1	1476.75	H	2	738.88	72.2637	0.002811	0.02469	0.8
	Conf	Qvality PEP	Qvality q-value	# Protein Groups	Percolator q-Value (by Search Engine)	Percolator PEP (by Search Engine)	Confidence (by Search Engine)	XCorr (by Search Engine)	# Proteins	# PSMs
	M	0.24	0.031	1	0.002811	0.02469	H	0.8	3	1
	M	0.25	0.018	1	0.0032	0.01129	H	0.8	3	1
	M	0.21	0.014	1	0.004702	0.01703	H	0.8	3	1
83	M	MGKSLYLMSEPLR		1676.79	MGKSLYLMSEPLR_1676.78768	1×Glycerinyl [K3]; 2×Dioxidation [M8(100); M/Y]	1	1	2	L8E7R9	Alternative protein PSG7 OS=Homo sapiens OX=9606 GN=PSG7 PE=4 SV=1	1	1676.79	H	3	559.601	46.0435	0.0032	0.007034	1.07
	Conf	Qvality PEP	Qvality q-value	# Protein Groups	Percolator q-Value (by Search Engine)	Percolator PEP (by Search Engine)	Confidence (by Search Engine)	XCorr (by Search Engine)	# Proteins	# PSMs
	M	0.29	0.043	1	0.005991	0.03583	H	1.07	1	2
	M	0.21	0.013	1	0.0032	0.007034	H	1.07	1	2
	M	0.31	0.047	1	0.007294	0.04072	H	1.07	1	2
84	M	MIQAVVDNVCWQMSLDR		2234.94	MIQAVVDNVCWQMSLDR_2234.93624	1×Carbamidomethyl [C10]; 1×Carboxymethyl [R17]; Trioxidation [M]; 2×Dioxidation [M13(97.7); M]; 1×Oxidation [M1]	1	2	2	D6RA00	Enolase-phosphatase E1 OS=Homo sapiens OX=9606 GN=ENOPH1 PE=1 SV=1	0	2234.94	H	5	447.793	14.8028	0.003406	0.03911	0.73	0.34	0.045
85	M	MKCTLTSR		1036.49	MKCTLTSR_1036.49204	1×Carbamidomethyl [C3]; 1×Glyoxal-imine [K2]	1	7	1	A8MYV6	Hypoxia-inducible factor 1, alpha subunit (Basic helix-loop-helix transcription factor), isoform CRA_a OS=Homo sapiens OX=9606 GN=HIF1A PE=1 SV=1	1	1036.49	H	2	518.752	34.3299	0	0.02746	1	0.38	0.045
86	M	MLAEAIGGK		1007.49	MLAEAIGGK_1007.49448	1×Oxidation [M1]; 1×Tetrosyl [K9]	1	1	1	A0A2P9AMC4	Sugar ABC transporter, periplasmic sugar-binding protein OS=Homo sapiens OX=9606 GN=BQ8482_280013 PE=4 SV=1	0	1007.49	H	2	504.248	52.3477	0.004409	0.02428	0.65	0.28	0.043			#
87	M	MLQEICTLKK		1513.73	MLQEICTLKK_1513.72587	1×Carbamidomethyl [C6]; 2×GLAP [K9; K10]; 1×Dioxidation [M1(100)]	1	2	1	A0A0J9YX86	Golgin A8 family member Q OS=Homo sapiens OX=9606 GN=GOLGA8Q PE=4 SV=1	1	1513.73	H	2	757.367	43.878	0.003036	0.02248	0.92
	Conf	Qvality PEP	Qvality q-value	# Protein Groups	Percolator q-Value (by Search Engine)	Percolator PEP (by Search Engine)	Confidence (by Search Engine)	XCorr (by Search Engine)	# Proteins	# PSMs
	M	0.3	0.047	1	0.006219	0.03475	H	0.92	2	1
	M	0.34	0.045	1	0.003036	0.02248	H	0.92	2	1
88	M	MQYVSTRGEAPVLGFSDAVLAGLAR		2720.37	MQYVSTRGEAPVLGFSDAVLAGLAR_2720.37121	1×Argpyrimidine [R25]; 1×Dioxidation [Y3(97.6)]	1	1	1	A0A2P9AET6	Threonine synthase OS=Homo sapiens OX=9606 GN=thrC PE=4 SV=1	1	2720.37	H	6	454.235	53.0401	0.004135	0.02206	1.29	0.34	0.035			#
89	M	MSWERGFSQNR		1499.63	MSWERGFSQNR_1499.6332	3×Oxidation [M1; W3; F7]; 1×Delta:H(2)C(3)O(1) [R5]	1	1	13	A0A2R8Y7Y8	Protein furry homolog (Fragment) OS=Homo sapiens OX=9606 GN=FRY PE=4 SV=1	1	1499.63	H	2	750.32	37.6702	0.006082	0.03773	0.45	0.26	0.035			x
90	M	NEGFFALCKGFWPNWLR		2336.04	NEGFFALCKGFWPNWLR_2336.04409	1×Carbamidomethyl [C8]; 1×Trp->Kynurenin [W12]; 2×Dioxidation [F5; F11]; 1×3-deoxyglucosone intermediate 2 [K9]; 1×Oxidation [F]; 1×Trioxidation [W15]	1	1	2	B3KSR0	cDNA FLJ36814 fis, clone ASTRO2003316, Hly similar to Homo sapiens solute carrier family 25, member 30 (SLC25A30), mRNA OS=Homo sapiens OX=9606 PE=2 SV=1	1	2336.04	H	5	468.014	35.3888	0.004112	0.02343	0.93	0.23	0.023			x
91	H	NFGADLYEAEVR		1441.66	NFGADLYEAEVR_1441.6594	1×Carboxymethyl [R12]	1	1	37	A0A2P9A9V9	Glycerol-3-phosphate dehydrogenase OS=Homo sapiens OX=9606 GN=glpD PE=3 SV=1	0	1441.66	H	3	481.225	13.6923	0.007852	0.03738	1.1	0.12	0.0055			#
92	M	NIFPIWALGR		1346.71	NIFPIWALGR_1346.71025	1×Oxidation [W6]; 1×3-deoxyglucosone [R10]	1	3	1	B2R694	Terpene cyclase/mutase family member OS=Homo sapiens OX=9606 PE=2 SV=1	0	1346.71	H	2	673.858	63.3379	0.005015	0.04497	0.55	0.31	0.048
93	M	NLCQMSQAVLDEDLFNFLQAHWFTCELLWYMHVRK		4608.08	NLCQMSQAVLDEDLFNFLQAHWFTCELLWYMHVRK_4608.08067	2×Carbamidomethyl [C3; C25]; 1×Trp->Oxolactone [W22]; 1×Carboxyethyl [R34]; 1×Pyrazine [K35]; 1×Dioxidation [F/Y/M/W]	1	3	8	Q96MP5	Zinc finger SWIM domain-containing protein 3 OS=Homo sapiens OX=9606 GN=ZSWIM3 PE=2 SV=2	1	4608.08	H	3	1536.68	28.2688	0.00469	0.01562	0.37	0.29	0.02			x
94	H	NMQQSRPFIGMSSAPR	95	1910.88	NMQQSRPFIGMSSAPR_1910.88201	1×Triosyl [R16]; 1×Dioxidation [M2(100)]	1	3	1	A0A024R7V7	Chromodomain helicase DNA binding protein 7, isoform CRA_a OS=Homo sapiens OX=9606 GN=CHD7 PE=4 SV=1	0	1910.88	H	2	955.94	70.6776	0.003485	0.002434	1.08
	Conf	Qvality PEP	Qvality q-value	# Protein Groups	Percolator q-Value (by Search Engine)	Percolator PEP (by Search Engine)	Confidence (by Search Engine)	XCorr (by Search Engine)	# Proteins	# PSMs
	M	0.25	0.016	1	0.00713	0.008802	H	1.08	3	1
	H	0.094	0.0069	1	0.003485	0.002434	H	1.08	3	1
	M	0.22	0.013	1	0	0.009366	H	1.08	3	1
	H	0.14	0.0072	1	0.004578	0.005019	H	1.08	3	1
95	H	NMQQSRPFIGMSSAPR	94	1910.88	NMQQSRPFIGMSSAPR_1910.88474	1×Carboxyethyl [R16]; 1×Dioxidation [M2(100)]	1	3	20	A0A024R7V7	Chromodomain helicase DNA binding protein 7, isoform CRA_a OS=Homo sapiens OX=9606 GN=CHD7 PE=4 SV=1	0	1910.88	H	2	955.94	70.6776	0.003945	0.006884	1.08	0.15	0.0085
96	M	NTEDSLLVSWEPSSQVDHYLLSYYPLGK		3394.55	NTEDSLLVSWEPSSQVDHYLLSYYPLGK_3394.54852	1×Carboxymethyl [K28]; 2×Trioxidation [W10; Y19]	1	4	9	B3KXB6	cDNA FLJ45101 fis, clone BRAWH3032298, Hly similar to Tenascin-N OS=Homo sapiens OX=9606 PE=2 SV=1	0	3394.55	H	6	566.594	35.8911	0.005036	0.03041	1.68	0.3	0.039			x
97	M	NVLQMTWMLPRPK	98	1739.89	NVLQMTWMLPRPK_1739.89441	1×Delta:H(2)C(3)O(1) [R11]; 1×Triosyl [K13]	1	1	2	K0J110	Malignant cell derived RNA helicase OS=Homo sapiens OX=9606 GN=mcdrh PE=2 SV=1	0	1739.89	H	3	580.637	53.9106	0.00519	0.02521	1.01	0.19	0.025
98	M	NVLQMTWMLPRPK	97	1739.9	NVLQMTWMLPRPK_1739.89715	1×3-deoxyglucosone intermediate 2 [K13]	1	1	2	K0J110	Malignant cell derived RNA helicase OS=Homo sapiens OX=9606 GN=mcdrh PE=2 SV=1	0	1739.9	H	3	580.637	53.9106	0.002755	0.007798	0.69
	Conf	Qvality PEP	Qvality q-value	# Protein Groups	Percolator q-Value (by Search Engine)	Percolator PEP (by Search Engine)	Confidence (by Search Engine)	XCorr (by Search Engine)	# Proteins	# PSMs
	M	0.17	0.013	1	0.002755	0.007798	H	0.69	1	2
	M	0.28	0.034	1	0.005205	0.03625	H	0.69	1	2
99	M	NVQRLDGSGMSSSSVDVDGDYAVPR		2819.21	NVQRLDGSGMSSSSVDVDGDYAVPR_2819.21391	1×Carboxymethyl [R4]; 1×Trioxidation [M10]; 1×Tetrosyl [R25]	1	1	1	A0A2P9ASB2	Membrane protein involved in aromatic hydrocarbon degradation OS=Homo sapiens OX=9606 GN=BQ8482_380239 PE=4 SV=1	1	2819.21	H	6	470.71	20.0992	0.004979	0.02754	0.71	0.31	0.039	x		#
100	M	NYIALKSEGDDYYINGAWTIDWPR		3062.32	NYIALKSEGDDYYINGAWTIDWPR_3062.3174	1×Carboxymethyl [R24]; 3×Trioxidation [Y2; Y12; W22]	1	1	2	Q9UKP5	A disintegrin and metalloproteinase with thrombospondin motifs 6 OS=Homo sapiens OX=9606 GN=ADAMTS6 PE=2 SV=2	1	3062.32	H	2	1531.65	60.316	0.002715	0.01876	0.25	0.28	0.031			x
101	M	QEKSMYGVYNTFTTEERWALHPCSKSDPMYSMK		4227.79	QEKSMYGVYNTFTTEERWALHPCSKSDPMYSMK_4227.79327	1×Carbamidomethyl [C23]; 1×Oxidation [F12]; 2×Trioxidation [Y6; Y9]; 1×Lederers pentosone [K3]	1	2	1	A8K5X3	cDNA FLJ77553 OS=Homo sapiens OX=9606 PE=2 SV=1	3	4227.79	H	6	705.471	44.853	0.001351	0.01512	0.98			x
	Conf	Qvality PEP	Qvality q-value	# Protein Groups	Percolator q-Value (by Search Engine)	Percolator PEP (by Search Engine)	Confidence (by Search Engine)	XCorr (by Search Engine)	# Proteins	# PSMs
	M	0.21	0.025	1	0.001351	0.01512	H	0.98	2	1
	M	0.28	0.029	1	0.002383	0.01985	H	0.98	2	1
	H	0.16	0.0086	1	0.006332	0.007844	H	0.98	2	1
102	M	QFDEIDAWR		1223.54	QFDEIDAWR_1223.53732	1×Trp->Kynurenin [W8]; 1×Glarg [R9]	1	1	8	A0A2P9AAJ6	Glutathione S-transferase OS=Homo sapiens OX=9606 GN=BQ8482_110084 PE=3 SV=1	0	1223.54	H	2	612.271	30.9776	0.004869	0.03708	0.62	0.31	0.042			#
104	H	QLENNCVPKK		1553.74	QLENNCVPKK_1553.73776	1×Carbamidomethyl [C6]; 2×Fructosyl [K9; K10]	1	1	2	D6RHI0	G2/mitotic-specific cyclin-B1 (Fragment) OS=Homo sapiens OX=9606 GN=CCNB1 PE=1 SV=1	1	1553.74	H	3	518.584	33.8247	0	0.00413	1.04					x
	Conf	Qvality PEP	Qvality q-value	# Protein Groups	Percolator q-Value (by Search Engine)	Percolator PEP (by Search Engine)	Confidence (by Search Engine)	XCorr (by Search Engine)	# Proteins	# PSMs
	M	0.31	0.026	1	0.005927	0.01754	H	1.04	1	1
	H	0.11	0.0092	1	0	0.00413	H	1.04	1	2
	M	0.28	0.031	1	0.00187	0.02729	H	1.04	1	2
	H	0.13	0.0059	1	0.004299	0.02745	H	1.04	1	2
105	M	QLEYVDVVFANRPDPNTPMEETVR		2953.4	QLEYVDVVFANRPDPNTPMEETVR_2953.40363	1×Argpyrimidine [R12]; 1×Delta:H(2)C(3)O(1) [R24]	1	1	1	Q6FG44	KCNAB2 protein OS=Homo sapiens OX=9606 GN=KCNAB2 PE=2 SV=1	0	2953.4	H	6	493.073	60.8227	0.004766	0.03514	0.75	0.31	0.048
106	M	QMFWVRAR		1227.58	QMFWVRAR_1227.58061	1×Dioxidation [M2(100)]; 1×Tetrosyl [R8]; 2×Oxidation [M2; W4]	1	8	3	O14734	Acyl-coenzyme A thioesterase 8 OS=Homo sapiens OX=9606 GN=ACOT8 PE=1 SV=1	1	1227.58	H	2	614.294	44.4923	0.004979	0.02867	0.88	0.32	0.04			x
107	M	QNALYEIEMRK		1554.71	QNALYEIEMRK_1554.71045	1×Oxidation [Y5]; 1×Trioxidation [M9]; 1×Delta:H(2)C(3)O(1) [R10]	1	2	1	Q0VFZ6; B4DX81	Coiled-coil domain-containing protein 173 OS=Homo sapiens OX=9606 GN=CCDC173 PE=2 SV=2	1	1554.71	H	3	518.907	32.8988	0.001849	0.01307	1.06
108	M	QQGAILASLVR		1235.71	QQGAILASLVR_1235.71063	1×Argpyrimidine [R11]	1	1	2	A0A2P9AT76	Imidazolonepropionase and related amidohydrolase OS=Homo sapiens OX=9606 GN=BQ8482_420018 PE=4 SV=1	0	1235.71	H	3	412.575	40.0905	0.003849	0.02647	0.61					#
	Conf	Qvality PEP	Qvality q-value	# Protein Groups	Percolator q-Value (by Search Engine)	Percolator PEP (by Search Engine)	Confidence (by Search Engine)	XCorr (by Search Engine)	# Proteins	# PSMs
	M	0.36	0.038	1	0.006073	0.03055	H	0.61	1	2
	M	0.29	0.039	1	0.003849	0.02647	H	0.61	1	2
109	M	QSYKNDFNAEYSEYR	200	2001.85	QSYKNDFNAEYSEYR_2001.84609	1×Oxidation [F7]; 1×Carboxyethyl [R15]	1	5	9	A8KAP0	cDNA FLJ75279, Hly similar to Homo sapiens elongation factor RNA polymerase II (ELL), mRNA OS=Homo sapiens OX=9606 PE=2 SV=1	1	2001.85	H	5	401.175	22.9401	0.002181	0.01652	1.07	0.28	0.019			x
110	M	QVQNLVFHSLTVTQMAFSPNEK		2638.28	QVQNLVFHSLTVTQMAFSPNEK_2638.27901	1×Trioxidation [M15]; 1×Triosyl [K22]	1	1	1	Q6IA86	Elongator complex protein 2 OS=Homo sapiens OX=9606 GN=ELP2 PE=1 SV=2	0	2638.28	H	6	440.553	33.6673	0.003168	0.01279	1.09
	Conf	Qvality PEP	Qvality q-value	# Protein Groups	Percolator q-Value (by Search Engine)	Percolator PEP (by Search Engine)	Confidence (by Search Engine)	XCorr (by Search Engine)	# Proteins	# PSMs
	M	0.22	0.013	1	0.003168	0.01279	H	1.09	1	1
	M	0.25	0.028	1	0.007794	0.02134	H	1.09	1	1
111	M	QWWRPWVDHASSR		1908.85	QWWRPWVDHASSR_1908.84574	1×Trp->Oxolactone [W3]; 1×Glarg [R4]; 1×3-deoxyglucosone [R13]	1	1	1	V9GZ18	Piezo-type mechanosensitive ion channel component 2 (Fragment) OS=Homo sapiens OX=9606 GN=PIEZO2 PE=1 SV=1	0	1908.85	H	3	636.953	60.4263	0.006702	0.02034	0.59	0.22	0.016
114	M	RGRLKNAGGGIR		1576.83	RGRLKNAGGGIR_1576.83474	1×Carboxymethyl [R12]; 2×Pentosyl [R1; R3]	1	1	2	C6GLZ9	cDNA FLJ34815 fis, clone NT2NE2007786 OS=Homo sapiens OX=9606 PE=2 SV=1	3	1576.83	H	3	526.282	34.5034	0.004487	0.04513	0.76	0.34	0.045
115	M	RVYQCNICSK		1531.69	RVYQCNICSK_1531.68523	2×Carbamidomethyl [C5; C8]; 1×Pentosyl [R1]	1	4	1	P57071	PR domain zinc finger protein 15 OS=Homo sapiens OX=9606 GN=PRDM15 PE=1 SV=4	1	1531.69	H	2	766.346	90.9431	0.004124	0.02105	0.7	0.3	0.022
116	H	SAAMLGNSEDHTALSR	202	1731.8	SAAMLGNSEDHTALSR_1731.79664	1×Carboxyethyl [R16]	1	4	11	B3KML1	cDNA FLJ11308 fis, clone PLACE1010074, Hly similar to Sorting nexin-2 OS=Homo sapiens OX=9606 PE=2 SV=1	0	1731.8	H	2	866.402	73.7457	0.006073	0.03287	0.41	0.21	0.0085			x
117	M	SDMQSLVDEWLDSYKQDQDAGFLELVNFFIQSCGCK		4412.92	SDMQSLVDEWLDSYKQDQDAGFLELVNFFIQSCGCK_4412.91627	2×Carbamidomethyl [C33; C35]; 1×Trp->Hydroxykynurenin [W10]; 1×Glycerinyl [K36]; 1×Dioxidation [M3(100)]; 1×Trioxidation [M/Y]; 1×Trp->Kynurenin [W10]	1	5	1	D6W5U7	Cohesin subunit SA-3 OS=Homo sapiens OX=9606 GN=STAG3 PE=1 SV=1	1	4412.92	H	5	883.386	11.4049	0.002811	0.02528	1.03	0.25	0.033	x
118	M	SDPNHFIIGTDMGLISHGTR		2242.06	SDPNHFIIGTDMGLISHGTR_2242.06344	1×Dioxidation [F6]; 1×Ethanalyl [R20]; 2×Oxidation [F6; M12]	1	1	1	H7C1E8	WD repeat-containing protein 60 (Fragment) OS=Homo sapiens OX=9606 GN=WDR60 PE=1 SV=1	0	2242.06	H	2	1121.54	83.4568	0.002662	0.02394	0.46	0.29	0.044	x
119	M	SHSGEPAPHIR		1227.59	SHSGEPAPHIR_1227.59109	1×Glarg [R11]	1	2	11	Q6ZMI3	Gliomedin OS=Homo sapiens OX=9606 GN=GLDN PE=1 SV=1	0	1227.59	H	3	409.868	44.6866	0.002085	0.02461	0.55	0.25	0.029			x
120	M	SLYSLGGVRSLNVASGSGKSGGYGFGR		2835.36	SLYSLGGVRSLNVASGSGKSGGYGFGR_2835.35961	1×Trioxidation [Y3]; 1×Glarg [R27]; 1×Lederers pentosone [K19]	1	1	1	Q3SY84	Keratin, type II cytoskeletal 71 OS=Homo sapiens OX=9606 GN=KRT71 PE=1 SV=3	2	2835.36	H	6	473.397	32.042	0.007095	0.02899	0.92	0.29	0.038
121	M	SPWWTPSTSCRPETVFHK		2344.06	SPWWTPSTSCRPETVFHK_2344.05681	1×Carbamidomethyl [C10]; 1×Dioxidation [W4]; 1×GLAP [K18]	1	1	1	L0R4Z7	Alternative protein KIAA0922 OS=Homo sapiens OX=9606 GN=KIAA0922 PE=4 SV=1	0	2344.06	H	4	586.77	46.9035	0.003538	0.01817	0.77	0.23	0.027
122	M	SQGYSIVPYATDRPEGER		2201	SQGYSIVPYATDRPEGER_2200.9993	2×Oxidation [Y4; Y9]; 2×Carboxyethyl [R13; R18]	1	1	11	A0A2P9AIG1	Ribulose bisphosphate carboxylase small chain, plasmid OS=Homo sapiens OX=9606 GN=cbxSP PE=4 SV=1	0	2201	H	3	734.334	19.1104	0.002897	0.03318	1	0.38	0.04			#
123	M	SRPSFRPLLSDRVR		1870	SRPSFRPLLSDRVR_1869.99749	1×Glarg [R6]; 1×3-deoxyglucosone [R2]	1	1	2	A0A2P9AAG5	Glutathione S-transferase OS=Homo sapiens OX=9606 GN=BQ8482_110045 PE=4 SV=1	1	1870	H	2	935.501	70.9343	0.005007	0.04151	0.63	0.28	0.036			#
124	M	SSGGLLGFWK		1233.6	SSGGLLGFWK_1233.60048	1×Oxidation [F8]; 1×Trp->Kynurenin [W9]; 1×Fructosyl [K10]	1	3	1	Q8TD55	Pleckstrin homology domain-containing family O member 2 OS=Homo sapiens OX=9606 GN=PLEKHO2 PE=1 SV=1	0	1233.6	H	2	617.304	55.662	0.004299	0.0313	0.54	0.32	0.047
125	M	SSIPRPRSWALGR		1684.88	SSIPRPRSWALGR_1684.88184	1×Fructosyl [R7]; 1×Glarg [R13]	1	1	2	L8E8L4	Alternative protein CEP164 OS=Homo sapiens OX=9606 GN=CEP164 PE=4 SV=1	1	1684.88	H	4	421.975	29.5472	0.004004	0.02791	0.87	0.3	0.04
126	H	TCVADESAENCDK		1540.6	TCVADESAENCDK_1540.59675	2×Carbamidomethyl [C2; C11]; 1×Ethanalyl [K13]	1	9	4	B4DPP6	cDNA FLJ54371, Hly similar to Serum albumin OS=Homo sapiens OX=9606 PE=2 SV=1	0	1540.6	H	2	770.802	22.933	0.003559	0.01143	0.95
	Conf	Qvality PEP	Qvality q-value	# Protein Groups	Percolator q-Value (by Search Engine)	Percolator PEP (by Search Engine)	Confidence (by Search Engine)	XCorr (by Search Engine)	# Proteins	# PSMs
	H	0.1	0.0068	1	0.003975	0.0176	H	0.95	9	4
	H	0.056	0.0038	1	0.002119	0.018	H	0.95	9	4
	H	0.063	0	1	0.001939	0.0126	H	0.95	9	5
	H	0.044	0.0059	1	0.003559	0.01143	H	0.95	9	4
127	M	TEDTAVYYCAK		1378.59	TEDTAVYYCAK_1378.59086	1×Carbamidomethyl [C9]; 1×Oxidation [Y8]; 1×Ethanalyl [K11]	1	3	1	A0A1C9J6R3	B cell receptor heavy chain variable region (Fragment) OS=Homo sapiens OX=9606 PE=4 SV=1	0	1378.59	H	2	689.8	39.6127	0.005036	0.03083	1.04
	Conf	Qvality PEP	Qvality q-value	# Protein Groups	Percolator q-Value (by Search Engine)	Percolator PEP (by Search Engine)	Confidence (by Search Engine)	XCorr (by Search Engine)	# Proteins	# PSMs
	M	0.38	0.048	1	0.007659	0.04815	H	1.04	3	1
	M	0.3	0.039	1	0.005036	0.03083	H	1.04	3	1
128	M	TEEVLLFTDQTDDLAK		1895.91	TEEVLLFTDQTDDLAK_1895.91204	1×Carboxymethyl [K16]	1	6	7	Q96S38	Ribosomal protein S6 kinase delta-1 OS=Homo sapiens OX=9606 GN=RPS6KC1 PE=1 SV=2	0	1895.91	H	3	632.642	68.54	0.003406	0.03858	0.69	0.33	0.045
130	H	TFESYFPTPAALCEGLWSHSYK	210	2745.17	TFESYFPTPAALCEGLWSHSYK_2745.17384	1×Carbamidomethyl [C13]; 1×Oxidation [W/Y]; 2×Trioxidation [Y5; Y/W]; 1×Ethanalyl [K22]	1	5	2	P14207	Folate receptor beta OS=Homo sapiens OX=9606 GN=FOLR2 PE=1 SV=4	0	2745.17	H	5	549.839	45.9406	0.001939	0.02377	1.24
	Conf	Qvality PEP	Qvality q-value	# Protein Groups	Percolator q-Value (by Search Engine)	Percolator PEP (by Search Engine)	Confidence (by Search Engine)	XCorr (by Search Engine)	# Proteins	# PSMs
	H	0.19	0.009	1	0.001939	0.02377	H	1.24	5	2
	M	0.27	0.034	1	0.004869	0.02666	H	1.23	5	2
131	M	TKEKYIDQEELNKTKPIWTR		2720.38	TKEKYIDQEELNKTKPIWTR_2720.37775	1×Trp->Hydroxykynurenin [W18]; 1×HydroxymethylOP [K2]; 1×Carboxyethyl [K2(85)]	1	1	1	Q14568	Heat shock protein HSP 90-alpha A2 OS=Homo sapiens OX=9606 GN=HSP90AA2P PE=1 SV=2	3	2720.38	H	6	454.234	54.5351	0.00631	0.01368	0.96
132	M	TLKPWLGDGLLLSVGDK		1884.01	TLKPWLGDGLLLSVGDK_1884.01193	1×Dioxidation [W5]; 1×Glyoxal-imine [K17]	1	3	2	B2RBJ0	cDNA, FLJ95537, Hly similar to Homo sapiens cytochrome P450, family 4, subfamily F, polypeptide 8 (CYP4F8), mRNA OS=Homo sapiens OX=9606 PE=2 SV=1	0	1884.01	H	2	942.507	75.3946	0.004141	0.02652	0.71
	Conf	Qvality PEP	Qvality q-value	# Protein Groups	Percolator q-Value (by Search Engine)	Percolator PEP (by Search Engine)	Confidence (by Search Engine)	XCorr (by Search Engine)	# Proteins	# PSMs
	M	0.34	0.046	1	0.005464	0.02805	H	0.71	3	1
	M	0.28	0.034	1	0.004141	0.02652	H	0.71	3	2
134	M	TQNLEQKLSGDSRACR		2060.96	TQNLEQKLSGDSRACR_2060.9611	1×Carbamidomethyl [C15]; 1×Delta:H(2)C(3)O(1) [R16]; 2×Triosyl [K7; R13]	1	1	1	B3KRU0	cDNA FLJ34916 fis, clone NT2RP7001475, Hly similar to Ankyrin repeat domain-containing protein 6 OS=Homo sapiens OX=9606 PE=2 SV=1	2	2060.96	H	4	515.995	44.0986	0.006558	0.0385	0.73	0.3	0.047
135	M	TQTAGGEDPGALR		1374.64	TQTAGGEDPGALR_1374.63627	1×Tetrosyl [R13]	1	1	2	Q8N7W1	cDNA FLJ40285 fis, clone TESTI2027820 OS=Homo sapiens OX=9606 PE=2 SV=1	0	1374.64	H	2	687.82	52.0533	0.004979	0.02879	0.65	0.32	0.04
136	H	TWGSQNSLVEMLFLR	212	1930.89	TWGSQNSLVEMLFLR_1930.88512	1×Trp->Oxolactone [W2]; 1×Carboxyethyl [R15]; 2×Dioxidation [M11(100); M11(100)]	1	1	16	P21817	Ryanodine receptor 1 OS=Homo sapiens OX=9606 GN=RYR1 PE=1 SV=3	0	1930.89	H	3	644.3	17.1227	0.004426	0.02159	0.88	0.19	0.0085			x
137	M	VDMTIAEACQKSK		1628.71	VDMTIAEACQKSK_1628.71421	1×Carbamidomethyl [C9]; Carboxymethyl [K]; 1×Dioxidation [M3(100)]; 1×Trioxidation [M3]; 1×Acetyl [K11(100)]	1	2	2	Q8N3T6	Transmembrane protein 132C OS=Homo sapiens OX=9606 GN=TMEM132C PE=2 SV=3	1	1628.71	H	4	407.933	19.5089	0.006784	0.02909	0.73	0.32	0.041
138	M	VEAPFIPKFR		1321.68	VEAPFIPKFR_1321.67868	2×Dioxidation [F5; F9]; 1×Delta:H(2)C(3)O(1) [R10]	1	5	6	B4E2L0	cDNA FLJ54730, Hly similar to cAMP-dependent protein kinase, beta-2-catalytic subunit (EC 2.7.11.11) OS=Homo sapiens OX=9606 PE=2 SV=1	1	1321.68	H	3	441.231	52.8261	0.002217	0.01271	0.6	0.19	0.025
139	H	VGMNLDPSHLFWK		1642.75	VGMNLDPSHLFWK_1642.74569	1×Trp->Hydroxykynurenin [W12]; 1×Pyrazine [K13]; 1×Dioxidation [M3(100)]	1	1	1	A0A2P9ADA6	Uncharacterized protein OS=Homo sapiens OX=9606 GN=BQ8482_111002 PE=4 SV=1 new: Xylose isomerase-like TIM barrel domain-containing protein	0	1642.75	H	2	821.875	69.3588	0	0.005096	1.14					#
	Conf	Qvality PEP	Qvality q-value	# Protein Groups	Percolator q-Value (by Search Engine)	Percolator PEP (by Search Engine)	Confidence (by Search Engine)	XCorr (by Search Engine)	# Proteins	# PSMs
	M	0.27	0.016	1	0.00469	0.01192		1.14	1	1
	M	0.15	0.01	0	0.003049	0.007832		1.14	1	1
	H	0.19	0.009	1	0	0.005206		1.14	1	1
	H	0.12	0.0059	1	0	0.005096		1.14	1	1
140	M	VQGGHSPDDHRVRGSGKGGKPPQR		2549.29	VQGGHSPDDHRVRGSGKGGKPPQR_2549.28741	1×Glarg [R13]	1	1	6	A2AJT9	BCLAF1 and THRAP3 family member 3 OS=Homo sapiens OX=9606 GN=BCLAF3 PE=1 SV=1	3	2549.29	H	5	510.661	37.5144	0.002112	0.02035	0.91	0.23	0.023			x
141	M	VQSAAERIGFYGIGAIEDR		2142.05	VQSAAERIGFYGIGAIEDR_2142.04619	1×Carboxymethyl [R7]; 1×Dioxidation [Y11(100)]; 2×Oxidation [F10; Y11]	1	1	17	A0A2P9AD55	Transcriptional regulator OS=Homo sapiens OX=9606 GN=BQ8482_110994 PE=4 SV=1	1	2142.05	H	3	714.686	59.0128	0	0.01977	0.93	0.24	0.017			#
142	M	VRWGWTRR		1264.65	VRWGWTRR_1264.65453	1×Trp->Kynurenin [W3]; 1×3-deoxyglucosone [R]; 2×Carboxyethyl [R7; R8]	1	1	13	G3V119	Cell cycle and apoptosis regulator protein 2 OS=Homo sapiens OX=9606 GN=CCAR2 PE=1 SV=1	2	1264.65	H	2	632.83	59.9587	0.006752	0.03477	0.82	0.38	0.04
143	M	VTSIQDWVQK		1235.63	VTSIQDWVQK_1235.62664	1×Dioxidation [W7]; 1×Trp->Kynurenin [W7]; 1×Formyl [K10]	1	8	16	H0Y300	Haptoglobin OS=Homo sapiens OX=9606 GN=HP PE=1 SV=4	0	1235.63	H	2	618.316	42.5487	0.00514	0.03405	0.77
	Conf	Qvality PEP	Qvality q-value	# Protein Groups	Percolator q-Value (by Search Engine)	Percolator PEP (by Search Engine)	Confidence (by Search Engine)	XCorr (by Search Engine)	# Proteins	# PSMs
	M	0.3	0.046	1	0.007041	0.04896	H	0.77	8	20
	M	0.28	0.034	1	0.00514	0.03405	H	0.77	8	16
144	M	WAAEDHVLR		1198.55	WAAEDHVLR_1198.54873	1×Trioxidation [W1]; 1×Delta:H(2)C(3)O(1) [R9]	1	3	12	Q8N5Y2	Male-specific lethal 3 homolog OS=Homo sapiens OX=9606 GN=MSL3 PE=1 SV=1	0	1198.55	H	3	400.188	16.0559	0.004801	0.03981	0.5	0.3	0.047
146	M	WAWAFNHAEAQR		1544.71	WAWAFNHAEAQR_1544.71067	1×Oxidation [F5]; 1×Ethanalyl [R12]	1	1	1	A0A2P9AF75	Uncharacterized protein OS=Homo sapiens OX=9606 GN=BQ8482_111719 PE=4 SV=1	0	1544.71	H	2	772.858	48.8855	0.003559	0.01471	0.47	0.22	0.016			x, #
147	M	WDRPPDPENWVVK		1723.81	WDRPPDPENWVVK_1723.81204	1×Acetyl [K13]; 1×Trp->Kynurenin [W10]; 1×Glarg [R3]	1	1	1	A0A2P9AIC4	Uncharacterized protein OS=Homo sapiens OX=9606 GN=BQ8482_180108 PE=4 SV=1	0	1723.81	H	3	575.276	63.0125	0.003173	0.02866	0.65	0.25	0.026			#
148	M	WLNGLENAPQK		1327.67	WLNGLENAPQK_1327.67183	1×Oxidation [W1]; 1×Ethanalyl [K11]	1	3	1	A8K292	cDNA FLJ78318, Hly similar to Homo sapiens sestrin 1 (SESN1), mRNA OS=Homo sapiens OX=9606 PE=2 SV=1	0	1327.67	H	2	664.34	51.2875	0.003559	0.01156	0.63
	Conf	Qvality PEP	Qvality q-value	# Protein Groups	Percolator q-Value (by Search Engine)	Percolator PEP (by Search Engine)	Confidence (by Search Engine)	XCorr (by Search Engine)	# Proteins	# PSMs
	M	0.27	0.036	1	0.002119	0.02569	H	0.63	3	1
	M	0.21	0.013	1	0.003559	0.01156	H	0.63	3	1
149	M	WPQSNPKFLCADYAEQDELDYHR		3018.28	WPQSNPKFLCADYAEQDELDYHR_3018.28466	1×Carbamidomethyl [C10]; 2×Dioxidation [W1; F8]; 1×Carboxyethyl [K7(100)]; 1×Oxidation [F8]; 1×Trioxidation [W1]	1	6	9	Q9UKV3	Apoptotic chromatin condensation inducer in the nucleus OS=Homo sapiens OX=9606 GN=ACIN1 PE=1 SV=2	1	3018.28	H	3	1006.77	41.0523	0.006607	0.03025	1.37
150	H	WRNSEIQCYVNGQLVSYGDMAWHVNTNDSYDK		3921.69	WRNSEIQCYVNGQLVSYGDMAWHVNTNDSYDK_3921.69135	1×Carbamidomethyl [C8]; 1×Trp->Kynurenin [W22]; 1×Formyl [K32]; 1×Glarg [R2]	1	1	1	D3DP68	Chromosome 2 open reading frame 27, isoform CRA_a OS=Homo sapiens OX=9606 GN=C2orf27 PE=4 SV=1	1	3921.69	H	6	654.454	45.096	0	0.002057	0.82	0.092	0.0059
151	M	WWFDWGWCNIR		1671.72	WWFDWGWCNIR_1671.72388	1×Carbamidomethyl [C8]; 1×Trp->Kynurenin [W]; 1×Ethanalyl [R11]	1	1	2	C6GLZ9	Uncharacterized protein OS=Homo sapiens OX=9606 PE=4 SV=1	0	1671.72	H	2	836.365	64.0627	0.003559	0.01827	0.69	0.24	0.026
152	M	WYNLAIGSTCPWLK		1860.88	WYNLAIGSTCPWLK_1860.88434	1×Carbamidomethyl [C10]; Trp->Kynurenin [W]; 1×C5-amide [K14]; 1×Lederers glucosone [K14]	1	2	2	P02760	Protein AMBP OS=Homo sapiens OX=9606 GN=AMBP PE=1 SV=1	0	1860.88	H	2	930.946	84.5056	0.006965	0.03198	0.37	0.39	0.049			x
154	M	YGFDAAFGGAR		1235.5	YGFDAAFGGAR_1235.50093	1×Oxidation [F3]; 1×Trioxidation [Y1]; 1×Glarg [R11]	1	1	9	A0A2P9AF57	Sulfate adenylyltransferase subunit 2 (Sulfate adenylate transferase) (SAT) (ATP-sulfurylase small subunit) OS=Homo sapiens OX=9606 GN=cysD PE=3 SV=1	0	1235.5	H	3	412.502	24.9692	0.003173	0.02743	0.64	0.24	0.026			#
155	H	YICENQDSISSK		1485.66	YICENQDSISSK_1485.66033	1×Carbamidomethyl [C3]; 1×Ethanalyl [K12]	1	12	4	B4DPP6	cDNA FLJ54371, Hly similar to Serum albumin OS=Homo sapiens OX=9606 PE=2 SV=1	0	1485.66	H	2	743.334	35.2237	0.003559	0.001266	1.06
	Conf	Qvality PEP	Qvality q-value	# Protein Groups	Percolator q-Value (by Search Engine)	Percolator PEP (by Search Engine)	Confidence (by Search Engine)	XCorr (by Search Engine)	# Proteins	# PSMs
	M	0.21	0.011	1	0.003173	0.006091	H	1.06	12	4
	M	0.25	0.033	1	0.002119	0.02161	H	1.06	12	3
	H	0.18	0.009	1	0.001939	0.007731	H	1.06	12	4
	H	0.098	0.0059	1	0.003559	0.001266	H	1.06	12	4
156	M	YKAAFTECCQAADK		1824.78	YKAAFTECCQAADK_1824.77859	2×Carbamidomethyl [C8; C9]; 1×Fructosyl [K2]	1	11	2	B4DPP6	cDNA FLJ54371, Hly similar to Serum albumin OS=Homo sapiens OX=9606 PE=2 SV=1	1	1824.78	H	2	912.892	29.6555	0.003249	0.02014	0.94					x
	Conf	Qvality PEP	Qvality q-value	# Protein Groups	Percolator q-Value (by Search Engine)	Percolator PEP (by Search Engine)	Confidence (by Search Engine)	XCorr (by Search Engine)	# Proteins	# PSMs
	M	0.32	0.028	1	0.005927	0.0196	H	0.94	11	2
	M	0.3	0.044	1	0.004465	0.04057	H	0.94	11	1
	M	0.32	0.042	1	0.004566	0.02021	H	0.94	11	2
	M	0.18	0.011	1	0.003249	0.02014	H	0.94	11	2
157	M	YLGIMKPLTYPMR		1717.86	YLGIMKPLTYPMR_1717.85789	1×Oxidation [M5]; 1×Carboxyethyl [R13]; 1×Pyrazine [K6]	1	1	1	Q8IXE5	Seven transmembrane helix receptor OS=Homo sapiens OX=9606 PE=4 SV=1	0	1717.86	H	3	573.289	42.066	0.003563	0.02778	0.82	0.37	0.04
158	M	YNLAALTNKGNTVFANGDYEKAAEFYK	159	3196.46	YNLAALTNKGNTVFANGDYEKAAEFYK_3196.45658	1×Oxidation [Y1]; 2×Trioxidation [Y19; Y26]; 1×Triosyl [K27]	1	1	1	B3KX42	cDNA FLJ44712 fis, clone BRACE3019941, Hly similar to Intraflagellar transport 88 homolog OS=Homo sapiens OX=9606 PE=2 SV=1	2	3196.46	H	6	533.582	34.5567	0.005783	0.03735	1.36	0.34	0.035			x
159	M	YNLAALTNKGNTVFANGDYEKAAEFYK	158	3196.46	YNLAALTNKGNTVFANGDYEKAAEFYK_3196.45931	1×Oxidation [Y1]; 2×Trioxidation [Y19; Y26]; 1×Carboxyethyl [K27(99.9)]	1	1	11	B3KX42	cDNA FLJ44712 fis, clone BRACE3019941, Hly similar to Intraflagellar transport 88 homolog OS=Homo sapiens OX=9606 PE=2 SV=1	2	3196.46	H	6	533.582	34.5567	0.005221	0.02586	1.24	0.32	0.04			x
160	M	YNPLSVFNTK		1226.61	YNPLSVFNTK_1226.60518	1×Oxidation [F7]; 1×Formyl [K10]	1	5	1	A0A087X080	Ryanodine receptor 3 OS=Homo sapiens OX=9606 GN=RYR3 PE=1 SV=1	0	1226.61	H	3	409.54	71.2035	0.008168	0.03957	0.48					x
161	M	YRNSWQLWLTCK		1722.77	YRNSWQLWLTCK_1722.76993	1×Carbamidomethyl [C11]; 2×Trp->Oxolactone [W5; W8]; 1×Glyoxal-imine [K12]	0	1	1			1	1722.77	H	3	574.925	46.9622	0.004141	0.02816	1.12
	Conf	Qvality PEP	Qvality q-value	# Protein Groups	Percolator q-Value (by Search Engine)	Percolator PEP (by Search Engine)	Confidence (by Search Engine)	XCorr (by Search Engine)	# Proteins	# PSMs
	M	0.29	0.043	0	0.006234	0.03049	H	1.12	1	1
	M	0.29	0.038	0	0.004141	0.02816	H	1.12	1	1
162	M	YVLSYTSSSGDDDFSFYIYHLYWWEFNVHSK		3937.72	YVLSYTSSSGDDDFSFYIYHLYWWEFNVHSK_3937.71804	1×Oxidation [Y5]; 1×Trioxidation [Y1]; 1×Trp->Kynurenin [W]; 1×Methyl [K31]	1	1	2	Q66K64	DDB1- and CUL4-associated factor 15 OS=Homo sapiens OX=9606 GN=DCAF15 PE=1 SV=1	0	3937.72	H	6	657.125	38.4893	0.002085	0.01961	0.65	0.23	0.023
163	M	YYYAVYDMVVR		1593.68	YYYAVYDMVVR_1593.67775	1×Trioxidation [Y6]; 1×Carboxyethyl [R11]; 1×Dioxidation [Y/M]; 2×Oxidation [Y1; Y2]	1	3	10	G3XAI2	Laminin subunit beta-1 OS=Homo sapiens OX=9606 GN=LAMB1 PE=1 SV=1	0	1593.68	H	3	531.897	22.3041	0.002897	0.025	0.63	0.34	0.035
164		AADDTWEPFASGK		1398.62	AADDTWEPFASGK_1398.6172	1×Trp->Kynurenin [W6]	1			A0A087WT59	Transthyretin OS=Homo sapiens OX=9606 GN=TTR PE=1 SV=1	0	1398.62		2	699.812	62.6244
	Conf	Qvality PEP	Qvality q-value	# Protein Groups	Percolator q-Value (by Search Engine)	Percolator PEP (by Search Engine)	Confidence (by Search Engine)	XCorr (by Search Engine)	# Proteins	# PSMs
	H	0.075	0	1	0.003492	0.006113	H	1.23	5	98
	H	0.033	0.0038	1	0.001439	0.00828	H	1.23	5	106
	H	0.058	0	1	0.002136	0.0211	H	1.23	5	91
	H	0.028	0	1	0.001829	0.01246	H	1.23	5	100
165		AADDTWEPFASGK		1414.61	AADDTWEPFASGK_1414.61211	1×Trp->Hydroxykynurenin [W6]; 1×Oxidation [F9]; 1×Trp->Kynurenin [W6]	1	5	14	A0A087WT59	Transthyretin OS=Homo sapiens OX=9606 GN=TTR PE=1 SV=1	0	1414.61	H	2	707.81	56.7085	0.004045	0.03521	0.71
	Conf	Qvality PEP	Qvality q-value	# Protein Groups	Percolator q-Value (by Search Engine)	Percolator PEP (by Search Engine)	Confidence (by Search Engine)	XCorr (by Search Engine)	# Proteins	# PSMs
	M	0.31	0.047	1	0.004045	0.03521	H	0.71	5	14
	M	0.32	0.042	1	0.005974	0.01922	H	0.71	5	10
166	M	AAFALGGLGSGFASNR	2	1567.78	AAFALGGLGSGFASNR_1567.7836	1×Triosyl [R16]	1	3	2	P27708	CAD protein OS=Homo sapiens OX=9606 GN=CAD PE=1 SV=3	0	1567.78	H	2	784.396	66.4761	0.008367	0.04163	0.45	0.2	0.013
167	M	AAPFSLEYRVFLK		1802.89	AAPFSLEYRVFLK_1802.88539	1×Oxidation [F4]; 1×Trioxidation [Y8]; 1×Lederers glucosone [K13]; 1×Delta:H(2)C(3)O(1) [R9]	1	2	1	V9HWB5; Q15181	Epididymis secretory sperm binding protein Li 66p OS=Homo sapiens OX=9606 GN=HEL-S-66p PE=2 SV=1	1	1802.89	H	2	901.94	70.2408	0.005549	0.018	0.83	0.24	0.031
169	M	AGALSGGNLQK		1111.57	AGALSGGNLQK_1111.57364	1×b-ketonium ion [K11]	0	1	2			0	1111.57	H	2	556.29	48.5703	0.005059	0.03973	0.7	0.27	0.033
170	H	DASGVTFTWTPSSGK		1544.72	DASGVTFTWTPSSGK_1544.72273	1×Trp->Kynurenin [W9]	1	11	23	Q96K68	cDNA FLJ14473 fis, clone MAMMA1001080, highly similar to Homo sapiens SNC73 protein (SNC73) mRNA OS=Homo sapiens OX=9606 PE=2 SV=1	0	1544.72	H	2	772.866	70.8705	0.003492	0.005501	1.08
	Conf	Qvality PEP	Qvality q-value	# Protein Groups	Percolator q-Value (by Search Engine)	Percolator PEP (by Search Engine)	Confidence (by Search Engine)	XCorr (by Search Engine)	# Proteins	# PSMs
	H	0.13	0.0085	1	0.003492	0.005501	H	1.08	11	23
	H	0.11	0.0092	1	0.001439	0.009451	H	1.08	11	23
	H	0.098	0.0055	1	0	0.001593	H	1.08	11	23
	H	0.11	0.0059	1	0.001829	0.01098	H	1.08	11	23
171	M	DASGVTFTWTPSSGK		1588.71	DASGVTFTWTPSSGK_1588.71256	1×Trioxidation [W9]; 1×Trp->Hydroxykynurenin [W9]; 1×Formyl [K15]; 1×Oxidation [F7]; 1×Trp->Kynurenin [W9]	1	11	19	Q96K68	cDNA FLJ14473 fis, clone MAMMA1001080, highly similar to Homo sapiens SNC73 protein (SNC73) mRNA OS=Homo sapiens OX=9606 PE=2 SV=1	0	1588.71	H	2	794.86	71.8592	0.005315	0.04229	0.75
	Conf	Qvality PEP	Qvality q-value	# Protein Groups	Percolator q-Value (by Search Engine)	Percolator PEP (by Search Engine)	Confidence (by Search Engine)	XCorr (by Search Engine)	# Proteins	# PSMs
	M	0.27	0.016	1	0.007129	0.03209	H	0.75	11	23
	M	0.25	0.033	1	0.006082	0.0389	H	0.75	11	21
	M	0.28	0.028	1	0.005315	0.04229	H	0.75	11	19
	M	0.24	0.026	1	0.004103	0.0306	H	0.75	11	24
172	M	DLNKKVELELDGER		1753.9	DLNKKVELELDGER_1753.89667	1×Delta:H(2)C(3)O(1) [R14]; 1×Acetyl [K]	1	3	2	P52429; A1L4Q0	Diacylglycerol kinase epsilon OS=Homo sapiens OX=9606 GN=DGKE PE=1 SV=1	2	1753.9	H	3	585.303	37.9544	0.004038	0.01122	1.37	0.19	0.025
173	M	DLRFIPDPKAGIMIK		1856	DLRFIPDPKAGIMIK_1855.99864	1×Oxidation [F4]; 1×3-deoxyglucosone intermediate 2 [K15]	1	2	1	A0A024RDA0; P10721	Mast/stem cell growth factor receptor OS=Homo sapiens OX=9606 GN=KIT PE=3 SV=1	2	1856	H	2	928.5	74.4345	0.005282	0.01585	0.46	0.23	0.028		x
174	M	EAWPPSICLTPHR		1745.82	EAWPPSICLTPHR_1745.81703	1×Carbamidomethyl [C8]; 1×Trp->Hydroxykynurenin [W3]; 1×Fructosyl [R13]	1	1	1	Q96FA7; A0A090N8P6	ZBED6 C-terminal-like protein OS=Homo sapiens OX=9606 GN=ZBED6CL PE=2 SV=1	0	1745.82	H	2	873.409	75.0881	0.005657	0.02335	0.91					x
	Conf	Qvality PEP	Qvality q-value	# Protein Groups	Percolator q-Value (by Search Engine)	Percolator PEP (by Search Engine)	Confidence (by Search Engine)	XCorr (by Search Engine)	# Proteins	# PSMs
	M	0.27	0.036	1	0.004292	0.02737	H	0.91	1	1
	M	0.34	0.049	1	0.005657	0.02335	H	0.91	1	1
175	M	EGADAWFAAGAK		1197.55	EGADAWFAAGAK_1197.55348	1×Trp->Kynurenin [W6]	1	1	19	A0A2P9AVR2	Isoleucyl-tRNA synthetase OS=Homo sapiens OX=9606 GN=ileS PE=3 SV=1	0	1197.55	H	2	599.28	20.1856	0.006041	0.03219	0.86	0.3	0.04			#
176	M	EKMLSR		835.434	EKMLSR_835.43421	1×Carboxyethyl [K2(100)]	0	3	24	Q9HAW0 ; O95813		1	835.434	H	2	418.221	43.7507	0.005468	0.02367	0.8	0.38	0.045
177	M	ETYGEMADCCAK		1476.55	ETYGEMADCCAK_1476.55171	2×Carbamidomethyl [C9; C10]; 1×Ethanalyl [K12]	1	9	5	B4DPP6	cDNA FLJ54371, highly similar to Serum albumin OS=Homo sapiens OX=9606 PE=2 SV=1	0	1476.55	H	2	738.78	38.6772	0.006369	0.04223	0.7
	Conf	Qvality PEP	Qvality q-value	# Protein Groups	Percolator q-Value (by Search Engine)	Percolator PEP (by Search Engine)	Confidence (by Search Engine)	XCorr (by Search Engine)	# Proteins	# PSMs
	M	0.26	0.016	1	0.003173	0.01386	H	0.7	9	3
	M	0.22	0.026	1	0.002119	0.01687	H	0.7	9	3
	M	0.34	0.049	1	0.006369	0.04223	H	0.7	9	5
	M	0.26	0.03	1	0.006345	0.05368	H	0.88	9	3
178	M	FLADWPADDQVGLMAYLAK		2316.04	FLADWPADDQVGLMAYLAK_2316.03709	2×Trioxidation [W5; M14]; 1×b-ketonium ion [K19]	1	1	1	A0A2P9A9N1	Methyladenine glycosylase OS=Homo sapiens OX=9606 GN=BQ8482_100022 PE=4 SV=1	0	2316.04	H	5	464.011	21.1738	0	0.03872	0.98	0.28	0.03	x		#
179	M	FMQAVTGWK		1087.52	FMQAVTGWK_1087.52409	1×Oxidation [F/M]; 1×Trp->Kynurenin [W8]	1	11	29	Q59EP2	Angiotensinogen variant (Fragment) OS=Homo sapiens OX=9606 PE=2 SV=1	0	1087.52	H	2	544.265	42.4771	0.006083	0.01237	1.09
	Conf	Qvality PEP	Qvality q-value	# Protein Groups	Percolator q-Value (by Search Engine)	Percolator PEP (by Search Engine)	Confidence (by Search Engine)	XCorr (by Search Engine)	# Proteins	# PSMs
	M	0.24	0.013	1	0.006083	0.01237	H	1.09	11	29
	M	0.17	0.013	1	0.007046	0.04195	H	1.09	11	38
	M	0.26	0.021	1	0.008897	0.06242	H	1.09	11	31
	M	0.21	0.014	1	0.004103	0.03232	H	1.09	11	39
180		FNWYVDGVEVHNAK		1681.8	FNWYVDGVEVHNAK_1681.7969	1×Trp->Kynurenin [W3]	2	19	76	Q6N089; Q6MZQ6	Uncharacterized protein OS=Homo sapiens OX=9606 GN=DKFZp686P15220 PE=1 SV=1; Uncharacterized protein DKFZp686G11190 OS=Homo sapiens OX=9606 GN=DKFZp686G11190 PE=2 SV=1	0	1681.8	H	2	841.402	62.6532	0.005783	0.02099	0.96
	Conf	Qvality PEP	Qvality q-value	# Protein Groups	Percolator q-Value (by Search Engine)	Percolator PEP (by Search Engine)	Confidence (by Search Engine)	XCorr (by Search Engine)	# Proteins	# PSMs
	M	0.23	0.013	2	0.005783	0.02099	H	0.96	19	76
	M	0.15	0.01	1	0.001439	0.005561	H	0.96	19	88
	H	0.16	0.0055	2	0.002136	0.006183	H	0.96	19	68
	H	0.12	0.0059	3	0.001829	0.006652	H	0.96	19	86
181	M	FTCWWLTTISTDLTFSVK		2246.07	FTCWWLTTISTDLTFSVK_2246.06856	1×Carbamidomethyl [C3]; 2×Trp->Hydroxykynurenin [W4; W5]; 2×Trp->Kynurenin [W4; W5]; 1×Dioxidation [F1]	1	1	15	P29460	Interleukin-12 subunit beta OS=Homo sapiens OX=9606 GN=IL12B PE=1 SV=1	0	2246.07	H	5	450.021	21.4717	0.005427	0.04439	1.03
	Conf	Qvality PEP	Qvality q-value	# Protein Groups	Percolator q-Value (by Search Engine)	Percolator PEP (by Search Engine)	Confidence (by Search Engine)	XCorr (by Search Engine)	# Proteins	# PSMs
	M	0.35	0.035	1	0.005427	0.04439	H	1.03	1	15
	M	0.29	0.036	1	0.002565	0.02684	H	1.03	1	14
	M	0.21	0.013	1	0.00514	0.01805	H	1.03	1	9
182	M	GGPGFPVSSHVCLQCLCYLPGAWMSMECLRVER		3921.73	GGPGFPVSSHVCLQCLCYLPGAWMSMECLRVER_3921.73077	4×Carbamidomethyl [C12; C15; C17; C28]; 1×Oxidation [F5]; 1×Trioxidation [M24]; 1×Trp->Kynurenin [W23]	1	1	11	Q8N9H7	cDNA FLJ37128 fis, clone BRACE2022928 OS=Homo sapiens OX=9606 PE=2 SV=1	1	3921.73	H	6	654.458	44.4971	0.006187	0.037	1.04					x
	Conf	Qvality PEP	Qvality q-value	# Protein Groups	Percolator q-Value (by Search Engine)	Percolator PEP (by Search Engine)	Confidence (by Search Engine)	XCorr (by Search Engine)	# Proteins	# PSMs
	M	0.26	0.016	1	0.008609	0.04723	H	1.04	1	12
	M	0.22	0.025	1	0.006187	0.037	H	1.04	1	11
183	M	GYEENYFFIFR		1620.69	GYEENYFFIFR_1620.68528	1×Carboxyethyl [R11]; 2×Dioxidation [Y/F]	1	2	16	A0A024R0H6; Q8N7H5	Paf1, RNA polymerase II associated factor, homolog (S. cerevisiae), isoform CRA_a OS=Homo sapiens OX=9606 GN=PAF1 PE=4 SV=1	0	1620.69	H	2	810.847	52.6048	0.00833	0.02173	0.5	0.35	0.036
184	M	KEGAVLAK		911.519	KEGAVLAK_911.51909	1×b-ketonium ion [K1]	1	5	1	Q13876	Bone-derived growth factor (Fragment) OS=Homo sapiens OX=9606 GN=BPGF-1 PE=2 SV=1	1	911.519	H	2	456.264	69.8435	0.006752	0.01748	1.3
	Conf	Qvality PEP	Qvality q-value	# Protein Groups	Percolator q-Value (by Search Engine)	Percolator PEP (by Search Engine)	Confidence (by Search Engine)	XCorr (by Search Engine)	# Proteins	# PSMs
	M	0.28	0.017	1	0.006752	0.01748	H	1.3	5	1
	M	0.27	0.024	1	0	0.01598	H	1.3	5	1
185	M	KLSSWVLLMK		1224.7	KLSSWVLLMK_1224.70206	1×Oxidation [M9]; 1×Trp->Kynurenin [W5]	1	7	14	A0A024R6I7	Alpha-1-antitrypsin OS=Homo sapiens OX=9606 GN=SERPINA1 PE=1 SV=1	1	1224.7	H	2	612.854	59.0489	0.004103	0.04088	0.74	0.3	0.04
186	M	KVVFCPVKEALEVDWSSEKAK		2549.3	KVVFCPVKEALEVDWSSEKAK_2549.2956	1×Carbamidomethyl [C5]; 1×Formyl [K1]; 1×Carboxyethyl [K]	1	4	1	A0A024R0R4; Q9UBE0	SUMO-1 activating enzyme subunit 1, isoform CRA_b OS=Homo sapiens OX=9606 GN=SAE1 PE=4 SV=1	3	2549.3	H	5	510.665	37.1549	0.004606	0.01323	0.87	0.28	0.017			x
187	M	LLDNWDSVTSTFSK		1616.78	LLDNWDSVTSTFSK_1616.78024	1×Trp->Kynurenin [W5]	1	2	8	P02647;A0A024R3E3	Apolipoprotein A-I OS=Homo sapiens OX=9606 GN=APOA1 PE=1 SV=1	0	1616.78	H	2	808.894	81.1475	0.007245	0.03769	0.57	0.38	0.043
188	M	LLIYGASSR		1051.58	LLIYGASSR_1051.57824	1×Carboxyethyl [R9]	2	18	28	A2KBC2; A2NB46	Anti-(ED-B) scFV (Fragment) OS=Homo sapiens OX=9606 PE=2 SV=1; Cold agglutinin FS-2 L-chain (Fragment) OS=Homo sapiens OX=9606 PE=2 SV=1	0	1051.58	H	2	526.293	55.2309	0.002218	0.02794	0.65	0.35	0.036
189	M	LLLNLELQKVFQDLLYLMDWMEEMK		3335.65	LLLNLELQKVFQDLLYLMDWMEEMK_3335.65062	1×Dioxidation [F11]; 1×C5-amide [K9]	1	2	1	O15020	Spectrin beta chain, non-erythrocytic 2 OS=Homo sapiens OX=9606 GN=SPTBN2 PE=1 SV=3	1	3335.65	H	6	556.781	80.6701	0	0.02021	1.01	0.28	0.034
190	M	LSSWVLLMK		1096.61	LSSWVLLMK_1096.60709	1×Oxidation [M8]; 1×Trp->Kynurenin [W4]	1	7	20	A0A024R6I7	Alpha-1-antitrypsin OS=Homo sapiens OX=9606 GN=SERPINA1 PE=1 SV=1	0	1096.61	H	2	548.807	72.5042	0.008168	0.04306	0.64					x
	Conf	Qvality PEP	Qvality q-value	# Protein Groups	Percolator q-Value (by Search Engine)	Percolator PEP (by Search Engine)	Confidence (by Search Engine)	XCorr (by Search Engine)	# Proteins	# PSMs
	M	0.31	0.026	1	0.008168	0.04306	H	0.64	7	20
	M	0.21	0.025	1	0.001439	0.02325	H	0.64	7	21
	M	0.26	0.021	1	0.006374	0.03553	H	0.64	7	17
	M	0.24	0.026	1	0.003842	0.02487	H	0.64	7	21
191	M	LYAQRPAGFGCQESR	78	1827.84	LYAQRPAGFGCQESR_1827.84153	1×Carbamidomethyl [C11]; 1×Oxidation [F9]; 1×Triosyl [R5]	1	1	1	Q96IF1	LIM domain-containing protein ajuba OS=Homo sapiens OX=9606 GN=AJUBA PE=1 SV=1	0	1827.84	H	4	457.716	47.1594	0.006164	0.04787	0.76	0.38	0.045
192	M	MGAGGVLEYPWSK		1440.65	MGAGGVLEYPWSK_1440.64639	1×Trp->Oxolactone [W11]; 1×Dioxidation [M1(100)]	1	1	16	L8E8C2	Alternative protein ZNF853 OS=Homo sapiens OX=9606 GN=ZNF853 PE=4 SV=1	0	1440.65	H	2	720.827	44.0806	0.002884	0.03004	0.71
	Conf	Qvality PEP	Qvality q-value	# Protein Groups	Percolator q-Value (by Search Engine)	Percolator PEP (by Search Engine)	Confidence (by Search Engine)	XCorr (by Search Engine)	# Proteins	# PSMs
	M	0.28	0.02	1	0.005407	0.02071	H	0.71	1	17
	M	0.28	0.038	1	0.004612	0.03007	H	0.71	1	19
	M	0.24	0.017	1	0.002884	0.03004	H	0.71	1	16
	M	0.28	0.036	1	0.005871	0.04023	H	0.71	1	19
193	M	MNLLPNIESPVTRQEK		1997	MNLLPNIESPVTRQEK_1997.0008	1×Trioxidation [M1]; 1×Argpyrimidine [R13]	1	2	1	P17980; A0A140VK42	26S proteasome regulatory subunit 6A OS=Homo sapiens OX=9606 GN=PSMC3 PE=1 SV=3	1	1997	H	2	998.998	77.5115	0.003847	0.02062	0.59	0.28	0.029
194	M	MTETSGKPGAQLPK		1578.77	MTETSGKPGAQLPK_1578.7686	1×Oxidation [M1]; 1×C4-amide [K14]	1	1	1	A0A2P9ADU9	Uncharacterized protein OS=Homo sapiens OX=9606 GN=BQ8482_111205 PE=4 SV=1	0	1578.77	H	2	789.888	27.0331	0.004758	0.03277	0.9	0.33	0.045			#
195	M	NQGNTWLTAFVLK		1495.79	NQGNTWLTAFVLK_1495.79035	1×Trp->Kynurenin [W6]	1	3	22	P01023	Alpha-2-macroglobulin OS=Homo sapiens OX=9606 GN=A2M PE=1 SV=3	0	1495.79	H	2	748.398	90.2615	0.006752	0.02245	0.75
	Conf	Qvality PEP	Qvality q-value	# Protein Groups	Percolator q-Value (by Search Engine)	Percolator PEP (by Search Engine)	Confidence (by Search Engine)	XCorr (by Search Engine)	# Proteins	# PSMs
	M	0.24	0.013	1	0.006752	0.02245	H	0.75	3	22
	M	0.17	0.013	1	0.005144	0.02002	H	0.75	3	23
	H	0.18	0.009	1	0.006374	0.03349	H	0.75	3	20
	M	0.19	0.011	1	0	0.01136	H	0.75	3	22
196	M	NQLNKETDPVK		1433.71	NQLNKETDPVK_1433.7125	1×C5-amide [K11]	1	4	2	Q96JM3	Chromosome alignment-maintaining phosphoprotein 1 OS=Homo sapiens OX=9606 GN=CHAMP1 PE=1 SV=2	1	1433.71	H	3	478.576	23.0981	0.004346	0.02163	0.52	0.3	0.047
197	M	QAPMSWMPVPPQAIK		1872.85	QAPMSWMPVPPQAIK_1872.85008	2×Trioxidation [M4; M7]; 1×b-ketonium ion [K15]	1	2	1	Q63ZY6	Putative methyltransferase NSUN5C OS=Homo sapiens OX=9606 GN=NSUN5P2 PE=5 SV=2	0	1872.85	H	3	624.953	53.8345	0.006083	0.01191	0.61					x
	Conf	Qvality PEP	Qvality q-value	# Protein Groups	Percolator q-Value (by Search Engine)	Percolator PEP (by Search Engine)	Confidence (by Search Engine)	XCorr (by Search Engine)	# Proteins	# PSMs
	M	0.24	0.013	1	0.006083	0.01191	H	0.61	2	1
	M	0.31	0.048	1	0.005336	0.03156	H	0.61	2	1
198	M	QINDYVAK		1008.5	QINDYVAK_1008.49965	1×Carboxymethyl [K8]	1	6	37	P05154; A0A024R6N9	Plasma serine protease inhibitor OS=Homo sapiens OX=9606 GN=SERPINA5 PE=1 SV=3	0	1008.5	H	2	504.754	30.4579	0.007521	0.02765	0.67	0.28	0.03
199	M	QSPEALLK		1033.54	QSPEALLK_1033.54185	1×C5-amide [K8]	1	3	2	A2RRC9	IQ motif containing GTPase activating protein 3 OS=Homo sapiens OX=9606 GN=IQGAP3 PE=1 SV=1	0	1033.54	H	2	517.274	36.462	0.00473	0.02374	0.42	0.31	0.039
200	M	QSYKNDFNAEYSEYR	109	2001.84	QSYKNDFNAEYSEYR_2001.84336	1×Oxidation [F7]; 1×Triosyl [R15]	1	5	1	A8KAP0	cDNA FLJ75279, highly similar to Homo sapiens elongation factor RNA polymerase II (ELL), mRNA OS=Homo sapiens OX=9606 PE=2 SV=1	1	2001.84	H	5	401.175	22.9401	0.003168	0.01516	1.06	0.23	0.016			x
202	M	SAAMLGNSEDHTALSR	116	1731.79	SAAMLGNSEDHTALSR_1731.79391	1×Triosyl [R16]	1	4	1	B3KML1	cDNA FLJ11308 fis, clone PLACE1010074, highly similar to Sorting nexin-2 OS=Homo sapiens OX=9606 PE=2 SV=1	0	1731.79	H	2	866.402	73.7457	0.006558	0.03352	0.41	0.29	0.043			x
203	M	SDVVYTDWK		1116.52	SDVVYTDWK_1116.52078	1×Trp->Kynurenin [W8]	1	1	16	V9HWF6; P02763	Alpha-1-acid glycoprotein OS=Homo sapiens OX=9606 GN=HEL-S-153w PE=2 SV=1	0	1116.52	H	2	558.764	49.5475	0.00791	0.06021	0.62	0.32	0.042
204	M	SGAQATWTELPWPHEK		1841.88	SGAQATWTELPWPHEK_1841.88169	1×Trp->Kynurenin [W7]	1	1	11	P02790	Hemopexin OS=Homo sapiens OX=9606 GN=HPX PE=1 SV=2	0	1841.88	H	3	614.632	69.7223	0.009165	0.06075	0.99	0.3	0.047
205	M	SHSMGYFSTSVSRPGR		1903.82	SHSMGYFSTSVSRPGR_1903.82392	2×Carboxymethyl [R13; R16]; 1×Dioxidation [F7]; 2×Oxidation [M4; Y6]	1	1	9	B6VAW6; B6VAW5; D5FIF4; E0WC04; D6MLJ5; E1U673; E0WBZ5; D3U7V0	MHC class I antigen (Fragment) OS=Homo sapiens OX=9606 GN=HLA-A PE=3 SV=1	0	1903.82	H	2	952.411	44.9288	0.005002	0.03125	0.68	0.33	0.045
206	H	SNLQEIFLPAFPCHER		1997.96	SNLQEIFLPAFPCHER_1997.95838	1×Carbamidomethyl [C13]; 1×Glarg [R16]	1	1	13	A0A024QZS8; Q9NPG8	Palmitoyltransferase OS=Homo sapiens OX=9606 GN=ZDHHC4 PE=3 SV=1	0	1997.96	H	4	500.245	12.0677	0.004062	0.009824	0.78	0.15	0.0072
207	M	SPNIQFEAFHVFK		1697.82	SPNIQFEAFHVFK_1697.81759	1×Oxidation [F9]; 1×C4-amide [K13]	1	3	1	A0A024RDT3; Q9H9S4	Calcium binding protein 39-like, isoform CRA_a OS=Homo sapiens OX=9606 GN=CAB39L PE=4 SV=1	0	1697.82	H	2	849.411	38.0643	0.002136	0.02162	0.73					x
	Conf	Qvality PEP	Qvality q-value	# Protein Groups	Percolator q-Value (by Search Engine)	Percolator PEP (by Search Engine)	Confidence (by Search Engine)	XCorr (by Search Engine)	# Proteins	# PSMs
	M	0.28	0.031	1	0.002136	0.02162	H	0.73	3	1
	M	0.28	0.034	1	0.004103	0.03415	H	0.73	3	1
208	M	SWTAADLAAQITK		1471.74	SWTAADLAAQITK_1471.74217	1×b-ketonium ion [K13]	1	4	4	B6ECH6	MHC class I antigen (Fragment) OS=Homo sapiens OX=9606 GN=HLA-A PE=3 SV=1	0	1471.74	H	3	491.253	34.4606	0.004612	0.0244	0.44	0.29	0.043
209	M	TEDSALYYCAK		1348.57	TEDSALYYCAK_1348.57256	1×Carbamidomethyl [C9]; 1×Formyl [K11]	1	1	2	A0A125U0V4	GCT-A2 heavy chain variable region (Fragment) OS=Homo sapiens OX=9606 PE=2 SV=1	0	1348.57	H	2	674.794	47.5396	0.005073	0.03196	0.66	0.3	0.039
210	M	TFESYFPTPAALCEGLWSHSYK	130	2745.17	TFESYFPTPAALCEGLWSHSYK_2745.1661	1×Carbamidomethyl [C13]; 1×Carboxymethyl [K22]; 2×Trioxidation [Y5; Y21]; 1×Oxidation [W17]	1	5	2	P14207	Folate receptor beta OS=Homo sapiens OX=9606 GN=FOLR2 PE=1 SV=4	0	2745.17	H	5	549.839	45.9406	0.002216	0.01929	1.22	0.27	0.028
211	M	THTGEKPYKCTWEGCDWRFAR		2819.23	THTGEKPYKCTWEGCDWRFAR_2819.22733	2×Carbamidomethyl [C10; C15]; 1×Carboxymethyl [K6]; 1×Trp->Kynurenin [W17]; 1×Triosyl [R21]	1	4	1	Q13887; Q5T6X2	Krueppel-like factor 5 OS=Homo sapiens OX=9606 GN=KLF5 PE=1 SV=2	2	2819.23	H	6	470.71	20.5289	0.004503	0.02755	0.85
212	M	TWGSQNSLVEMLFLR	136	1930.88	TWGSQNSLVEMLFLR_1930.88239	1×Trp->Oxolactone [W2]; 1×Triosyl [R15]; 2×Dioxidation [M11(100); M11(100)]	1	1	1	P21817	Ryanodine receptor 1 OS=Homo sapiens OX=9606 GN=RYR1 PE=1 SV=3	0	1930.88	H	3	644.3	17.1227	0.003485	0.0213	0.88	0.24	0.029			x
213	M	VGYVSGWGR		984.49	VGYVSGWGR_984.48976	1×Trp->Kynurenin [W7]	1	10	10	H0Y300	Haptoglobin OS=Homo sapiens OX=9606 GN=HP PE=1 SV=4	0	984.49	H	2	492.749	43.662	0.00633	0.01261	0.92	0.22	0.025
217	H	WQQQGDLQDTK		1350.63	WQQQGDLQDTK_1350.62843	1×Trp->Kynurenin [W1]	1	3	21	B2R5M3	cDNA, FLJ92530, highly similar to Homo sapiens chromogranin B (secretogranin 1) (CHGB), mRNA OS=Homo sapiens OX=9606 PE=2 SV=1	0	1350.63	H	2	675.816	26.8859	0.001829	0.005447	0.88
	Conf	Qvality PEP	Qvality q-value	# Protein Groups	Percolator q-Value (by Search Engine)	Percolator PEP (by Search Engine)	Confidence (by Search Engine)	XCorr (by Search Engine)	# Proteins	# PSMs
	H	0.2	0.0085	1	0.005769	0.01546	H	0.88	3	23
	H	0.14	0.0092	1	0.001439	0.00815	H	0.88	3	22
	M	0.2	0.012	1	0.002136	0.02034	H	0.88	3	22
	H	0.12	0.0059	1	0.001829	0.005447	H	0.88	3	21
218	M	WWQPYHSSQR		1398.62	WWQPYHSSQR_1398.61854	1×Oxidation [Y5]; 2×Trp->Kynurenin [W1; W2]	1	2	18	J3KQ66	Reelin OS=Homo sapiens OX=9606 GN=RELN PE=1 SV=1	0	1398.62	H	3	466.877	62.3827	0.006752	0.03964	0.93
	Conf	Qvality PEP	Qvality q-value	# Protein Groups	Percolator q-Value (by Search Engine)	Percolator PEP (by Search Engine)	Confidence (by Search Engine)	XCorr (by Search Engine)	# Proteins	# PSMs
	M	0.27	0.016	1	0.006752	0.03964	H	0.93	2	18
	H	0.14	0.0092	1	0.006187	0.03288	H	0.93	2	22
	H	0.18	0.009	1	0.004758	0.02377	H	0.93	2	21
	H	0.15	0.0086	1	0.003842	0.02407	H	0.93	2	20
219	M	YAASSYLSLTPEQWR		1775.86	YAASSYLSLTPEQWR_1775.85989	1×Trp->Kynurenin [W14]	1	2	19	Q5FWF9	IGL@ protein OS=Homo sapiens OX=9606 GN=IGL@ PE=1 SV=1	0	1775.86	H	2	888.428	80.3252	0.002964	0.02617	0.79	0.25	0.032
220	M	YAHLSEHYR		1297.54	YAHLSEHYR_1297.54437	1×Carboxymethyl [R9]; 1×Oxidation [Y1]; 1×Trioxidation [Y8]	1	1	1	Q8TBZ5; A0A024R2Z2	Zinc finger protein 502 OS=Homo sapiens OX=9606 GN=ZNF502 PE=1 SV=1	0	1297.54	H	3	433.188	23.8272	0.002136	0.01595	0.7	0.25	0.019
112_113	H	RDPPDYWTIHGLWPDKSEGCNR		2819.22	RDPPDYWTIHGLWPDKSEGCNR_2819.21601	1×Carbamidomethyl [C20]; 1×Trioxidation [Y6]; 1×Glarg [R1]; 1×Dioxidation [Y6(100)]; 1×Trp->Kynurenin [W7]; 1×Formyl [K16]	1	1	1	A6XND5	Ribonuclease T2 OS=Homo sapiens OX=9606 PE=2 SV=1	2	2819.22	H	6	470.71	19.8473	0.001515	0.007308	0.76	0.16	0.0086
																									x due to insufficient spectra coverage or shoulder-peaks
																									# due to annotation to another species than human in new database release
