# Supplementary material for: Peptide-Bound Glycative, AGE and Oxidative Modifications as Biomarkers for the Diagnosis of Alzheimer’s Disease—A Feasibility Study
Source: Biomedicines. 2024 Sep 19;12(9):2127. doi: 10.3390/biomedicines12092127 (PMC11428617; doi:10.3390/biomedicines12092127)
Supplement: Supplementary file 1 [file biomedicines-12-02127-s001.zip › Data S3.xlsx]

## Sheet: Quantification_ROC-AUCs
No (#)	OND 1	OND 2	OND 3	OND 4	OND 5	AD 1	AD 2	AD 3	AD 4	AD 5	ROC-AUC [HAUCA]	p-value [HAUCA]	correlation is positive?
	OND [AUC]					AD [AUC]
206	NA	NA	NA	1409	NA	12535	12010	1855	1463	NA	NA	NA	NA
114	4.41211e+17	3.32313e+17	6.68373e+17	NA	7.20966e+17	8.5407e+16	9.73053e+17	7.92932e+17	1.52144e+19	9.27204e+17	1	0.015873	FALSE
112_113	NA	384121	NA	NA	NA	2.21628e+17	4.16739e+17	5.55096e+17	6.35549e+17	NA	NA	NA	NA
16	NA	NA	NA	6.16994e+16	NA	63048	100644	742940	3.41665e+16	681256	NA	NA	NA
56	76860	63385	87385	101757	151639	106962	124723	119106	312709	205491	0.88	0.0555556	FALSE
173	NA	NA	34567	11415	11611	NA	NA	NA	NA	0	NA	NA	NA
74	186982	NA	36696	1.06767e+17	554142	512951	1.29292e+17	1.77216e+17	3.59769e+17	976924	0.85	0.111111	FALSE
137	NA	41831	357628	NA	159859	NA	208307	NA	NA	NA	NA	NA	NA
92	465780	360160	1.68186e+17	2.22986e+16	1.30002e+17	3.09774e+17	7.15552e+17	2.31922e+17	3.19834e+17	961717	0.88	0.0555556	FALSE
110	31847	NA	NA	27278	99957	NA	NA	NA	NA	37048	NA	NA	NA
111	NA	NA	102326	80628	94186	NA	138179	123889	225039	117219	1	0.0571429	FALSE
51	264090	136697	183410	242810	219507	377973	599115	547315	613161	168507	0.84	0.0952381	FALSE
15	NA	NA	NA	46625	43715	NA	79152	104971	99624	NA	1	0.2	FALSE
157	52077	28768	NA	256384	NA	77379	58611	405934	1.07478e+17	45951	0.733333	0.392857	FALSE
179	143330	108176	353003	171121	308164	729505	353162	173029	379556	180981	0.84	0.0952381	FALSE
151	20126	12188	38015	13743	NA	NA	57607	101915	NA	71767	1	0.0571429	FALSE
125	34381	26445	NA	138723	109453	153398	334849	NA	NA	NA	1	0.133333	FALSE
58	1.28382e+17	1.03166e+17	NA	1.46878e+17	1.92781e+17	1.26798e+17	1.69694e+17	2.06137e+17	3.14478e+17	1.65397e+17	0.75	0.285714	FALSE
35	1.26849e+17	690313	1.19317e+17	1.47559e+17	1.31642e+16	4.29094e+17	NA	2.30242e+17	NA	1.32403e+17	0.933333	0.0714286	FALSE
120	NA	NA	170631	109572	68046	55701	264323	253113	729620	108282	0.666667	0.571429	FALSE
1	1.70193e+17	1.44072e+17	1.18901e+17	1.49126e+17	1.19926e+16	3.19143e+17	NA	1.04196e+17	NA	390304	0.666667	0.571429	TRUE
77	NA	NA	540487	432954	85748	30125	953615	1.49999e+17	2.96292e+17	187123	0.666667	0.571429	FALSE
134	1.81197e+19	8.88693e+17	4.25224e+19	3.28204e+18	3.64947e+19	2.57373e+19	NA	5.29985e+19	1.10132e+21	5.45404e+18	0.85	0.111111	FALSE
185	61113	59285	159794	178174	166615	503091	918207	NA	431949	90043	0.85	0.111111	FALSE
5	NA	NA	102590	191160	21654	612	243062	504597	2.30925e+17	55621	0.666667	0.571429	FALSE
76	NA	NA	7067	6151	1201	694	7438	9611	33576	2881	0.666667	0.571429	FALSE
196	1.3654e+18	1.05673e+19	3.12177e+19	2.58434e+19	1.95065e+19	1.459e+17	3.27506e+19	2.73044e+19	4.79372e+19	2.29811e+19	0.76	0.222222	FALSE
150	NA	NA	426788	NA	78479	NA	631264	NA	3.00013e+17	121550	0.833333	0.4	FALSE
148	743537	506892	662983	512055	918214	752585	713370	613683	1.1113e+16	1.08092e+17	0.76	0.222222	FALSE
131	6438	NA	39863	NA	NA	NA	48206	NA	103192	13323	0.833333	0.4	FALSE
97_98	25555	10180	174976	164987	150273	48795	200823	298945	554902	127906	0.76	0.222222	FALSE
90	20511	NA	NA	418252	279740	291818	NA	NA	NA	421815	0.833333	0.4	FALSE
115	2331	2167	41751	49173	65686	10401	75927	77509	319453	32881	0.76	0.222222	FALSE
220	NA	NA	2.75061e+17	1.53679e+17	1.95456e+17	NA	2.76661e+16	2.12187e+17	3.39207e+17	1.89431e+17	0.75	0.4	FALSE
2_166	25229	20936	33583	NA	58963	40880	36607	42275	74389	NA	0.8125	0.2	FALSE
208	NA	509897	1.76519e+17	NA	798050	NA	1.6403e+16	864318	3.49979e+16	1.03938e+16	0.75	0.4	FALSE
213	667884	158624	519749	646061	285370	1.51899e+17	2.47302e+17	558307	1.70703e+17	119438	0.72	0.309524	FALSE
31	17504	11779	187128	91804	134247	NA	114394	NA	240266	NA	0.8	0.380952	FALSE
55	2.43844e+17	1.32391e+17	3.05071e+17	2.74757e+17	4.28662e+17	1.86557e+17	4.27136e+17	3.01036e+17	1.03311e+19	4.81337e+17	0.72	0.309524	FALSE
211	115111	106066	832269	1.21062e+17	430837	609398	1.15535e+17	NA	1.66266e+16	905966	0.8	0.190476	FALSE
124	610993	474566	1.23261e+17	858426	940197	637639	1.44945e+17	1.09089e+16	1.40359e+17	619826	0.72	0.309524	FALSE
142	2.36099e+17	1.36547e+16	3.97829e+17	2.74429e+16	2.33676e+17	2.10506e+17	3.28729e+16	3.36367e+17	6.20026e+17	2.95075e+17	0.72	0.309524	FALSE
78_191	22208	10825	61755	87040	71824	NA	71961	50556	246211	142251	0.8	0.190476	FALSE
203	660393	122027	633136	467680	367261	1.79599e+17	1.18383e+17	618029	558575	NA	0.8	0.190476	FALSE
81	188374	87947	649107	506365	460558	289701	686599	619488	1.3404e+16	432125	0.72	0.309524	FALSE
43	2944	1037	3.39324e+17	3.8652e+16	23130	NA	2.21225e+17	1.93142e+19	3.64459e+19	952720	0.8	0.190476	FALSE
82	23569	17221	91578	61778	102889	61133	79020	167399	166500	70997	0.72	0.309524	FALSE
143	84788	89590	NA	52855	NA	181376	597929	61753	NA	NA	0.777778	0.4	FALSE
195	NA	NA	13460	27850	7323	5248	38814	20464	66768	7119	0.533333	1	FALSE
38	564295	539703	NA	836916	888269	476030	NA	NA	NA	1.00018e+17	0.5	1	TRUE
85	366109	136985	289591	333126	969703	280943	247866	NA	9.64357e+17	184846	0.6	0.730159	TRUE
6	NA	29823	1.29442e+17	NA	1.22625e+17	NA	1.11824e+17	612286	1.42732e+17	2.16732e+16	0.666667	0.628571	FALSE
163	59012	38530	259864	NA	168412	NA	562767	178314	193519	98796	0.75	0.342857	FALSE
87	508535	319472	1.47923e+17	1.4687e+16	643886	804604	1.41988e+17	1.81767e+17	1.99662e+16	427085	0.68	0.420635	FALSE
21	NA	2.02224e+17	5.83682e+17	NA	NA	46461	186063	4.18147e+17	NA	3.2022e+16	0.75	0.533333	TRUE
144	449754	420137	556693	600305	748500	388007	954920	NA	29602000000	994340	0.75	0.285714	FALSE
40	159692	120319	334736	252454	258478	253347	408233	NA	509168	220336	0.75	0.285714	FALSE
68	94667	96653	609224	145718	292483	265746	354682	NA	441087	NA	0.733333	0.392857	FALSE
188	377656	376139	1.10136e+16	674737	1.71136e+17	653182	1.35474e+17	701878	2.27965e+17	676780	0.68	0.420635	FALSE
170	40782	18284	200248	260727	80656	265719	NA	268521	NA	21546	0.733333	0.392857	FALSE
60	31628	33816	73657	43812	67099	48133	84432	59602	52647	56452	0.68	0.420635	FALSE
126	1.07977e+16	1.01969e+17	2.17588e+17	1.41939e+17	1.47014e+17	947795	1.98988e+17	1.0127e+16	2.42406e+17	916334	0.64	0.547619	TRUE
84	89749	62913	540719	223016	218268	192883	503306	NA	808612	220884	0.7	0.412698	FALSE
102	7.40103e+17	5.46567e+17	1.75332e+19	9.59724e+17	1.30866e+18	8.28653e+17	1.53347e+19	1.40345e+19	2.49014e+19	7.30398e+17	0.64	0.547619	FALSE
217	55255	44360	62893	31440	75885	124417	75153	44562	61524	NA	0.7	0.412698	FALSE
107	267658	598790	327503	510203	307484	855136	440323	835716	392873	144389	0.64	0.547619	FALSE
8	967268	551113	670818	1.12581e+17	927422	692083	NA	793621	1.17434e+17	1.27797e+17	0.7	0.412698	FALSE
172	2.18153e+19	1.98275e+18	NA	NA	31413	NA	27321	2.78298e+19	83263	3.77811e+19	0.583333	0.857143	FALSE
69	47473	102382	531277	409030	409142	259667	737640	NA	1.89484e+17	230394	0.7	0.412698	FALSE
67	1.92853e+19	NA	3.29384e+19	1.74556e+19	2.27361e+19	1.31725e+19	NA	2.22475e+19	NA	2.8007e+18	0.583333	0.857143	TRUE
205	1.01039e+17	609382	1.61285e+17	1.18581e+17	804038	1.12223e+16	2.1126e+16	NA	1.6141e+16	751776	0.7	0.412698	FALSE
204	13911	NA	487110	316296	179384	232996	655912	NA	655474	87842	0.6875	0.485714	FALSE
138	882741	1.48849e+17	1.31938e+16	1.04982e+17	3.32836e+16	3.13738e+17	1.31807e+17	3.19438e+16	2.94494e+17	738438	0.56	0.84127	FALSE
62	319501	175145	1.44613e+17	849360	889155	651132	NA	1.72886e+17	NA	672887	0.6	0.785714	FALSE
180	NA	NA	230864	213911	88980	225800	NA	303640	214972	35866	0.583333	0.857143	FALSE
17	441245	199672	1.4833e+16	1.54899e+17	624127	1.19864e+17	NA	1.63536e+17	NA	430982	0.6	0.785714	FALSE
132	12918	14107	2.63572e+17	1.58456e+17	1.06509e+17	341842	NA	3.11643e+17	NA	880923	0.6	0.785714	FALSE
187	1471	636	195350	128098	138845	17687	NA	325315	NA	33010	0.6	0.785714	FALSE
177	323376	257372	506250	251169	470074	NA	NA	325106	684402	304429	0.666667	0.571429	FALSE
218	2.26347e+17	1.82393e+16	3.11387e+16	2.40757e+17	2.61669e+17	9.17689e+17	NA	5.16713e+17	NA	733604	0.666667	0.571429	FALSE
57	6.69524e+17	4.93163e+17	3.00869e+19	2.2033e+18	1.0768e+18	6.57521e+16	1.98509e+19	2.11501e+18	3.39294e+19	1.73548e+19	0.6	0.690476	FALSE
49	7998	1712	24026	31461	14908	14399	NA	31595	20796	NA	0.666667	0.571429	FALSE
155	1.06088e+17	928284	2.18799e+17	1.5987e+16	1.87403e+17	1.25677e+17	2.38159e+17	1.79815e+17	2.87846e+17	927946	0.6	0.690476	FALSE
171	21586	5786	62148	78385	29152	49871	NA	86502	NA	21615	0.666667	0.571429	FALSE
198	1.56617e+19	NA	1.99918e+18	NA	1.87285e+19	NA	NA	2.82797e+19	NA	1.62827e+19	0.666667	0.8	FALSE
127	80568	NA	NA	230853	NA	91945	37931	1.58672e+17	NA	NA	0.5	1	TRUE
13	NA	661153	2.75496e+17	2.16712e+17	NA	2.23416e+17	NA	2.3849e+16	NA	2.5314e+16	0.666667	0.7	FALSE
193	NA	NA	38854	40955	NA	5139	109092	NA	23460	NA	0.666667	0.8	TRUE
121	709260	485277	NA	666926	890722	577647	622979	NA	NA	1.30544e+17	0.5	1	TRUE
219	NA	NA	156721	164750	53877	NA	26796	405943	NA	10521	0.666667	0.7	TRUE
169	141514	375893	276818	240672	535760	607704	200621	439802	457967	208861	0.6	0.690476	FALSE
75	3.78197e+17	434676	3.36325e+17	855127	NA	2.12922e+17	NA	4.19718e+17	NA	2.68928e+16	0.666667	0.628571	FALSE
48	146025	NA	2.05257e+17	1.38097e+17	1.19377e+17	485667	1.91245e+17	NA	5.22182e+17	NA	0.666667	0.628571	FALSE
19	1.12951e+17	935421	4.91771e+17	2.65156e+17	2.34626e+17	2.0264e+16	4.04109e+16	NA	5.01301e+17	2.26041e+17	0.65	0.555556	FALSE
164	5.44604e+16	5.58909e+17	4.07477e+16	3.6598e+16	4.83057e+17	1.57727e+19	9.50223e+17	5.62595e+17	2.81104e+17	940495	0.6	0.690476	FALSE
192	815650	35118	279484	236770	175655	224230	2.51227e+17	NA	1.4219e+16	107174	0.65	0.555556	FALSE
199	1.09477e+19	8.43884e+17	8.26522e+17	NA	1.10987e+19	6.65267e+17	NA	6.46479e+17	1.28073e+19	9.15371e+17	0.625	0.685714	TRUE
135	90892	56199	NA	237905	189101	76057	NA	192362	208474	226949	0.625	0.685714	FALSE
24	6.49068e+17	3.90242e+16	4.63772e+17	4.19683e+17	5.34312e+17	3.78203e+17	4.53994e+17	3.66847e+17	7.13671e+17	5.96261e+17	0.56	0.84127	TRUE
66	137889	31998	359419	182916	205448	84088	232633	42936	263489	129763	0.56	0.84127	TRUE
183	102957	44212	33671	75677	61510	65097	68027	47488	51034	93468	0.56	0.84127	FALSE
165	88721	134519	82138	97622	104026	430973	198621	97045	73707	NA	0.6	0.730159	FALSE
14	96426	63192	52516	68907	53045	97771	NA	52765	32798	105995	0.55	0.904762	FALSE
184	66973	24721	225537	194685	110548	109797	154010	219709	NA	68586	0.55	0.904762	FALSE
94	1.03322e+17	494100	7.00852e+17	7.47892e+17	5.78904e+17	1.57999e+17	NA	5.19454e+17	9.86019e+17	4095000000000000	0.55	0.904762	FALSE
149	36033	45514	132621	290065	NA	101095	NA	161126	52709	97009	0.5625	0.885714	FALSE
20	NA	NA	224526	335209	59303	NA	204723	NA	354301	148997	0.555556	1	FALSE
162	NA	NA	818017	608008	203598	NA	658710	NA	1.44312e+17	158740	0.555556	1	FALSE
41	NA	NA	150277	68244	27334	NA	59170	NA	485487	26610	0.555556	1	TRUE
12	NA	NA	40397	56742	65306	39951	64625	NA	104948	NA	0.555556	1	FALSE
128	NA	NA	183073	139513	34179	NA	136337	NA	381956	65058	0.555556	1	FALSE
176	1.41065e+19	7.55537e+17	2.28269e+19	1.36751e+19	1.57053e+19	1.38124e+17	2.23875e+17	2.05217e+19	2.84507e+19	2.04826e+19	0.52	1	FALSE
209	60142	45613	231760	117790	81145	42211	49215	303722	122558	81194	0.52	1	FALSE

## Sheet: Correlations_Spearman
No (#) or parameter	114	206	112_113	56	74	92	51	157	179	111	58	120	16	1	77	173	5	76	196	148	97_98	115	220	208	15	213	55	124	142	81	82	195	38	2	137	110	85	6	87	134	150	131	188	185	60	31	163	211	126
114	1	-0.4	0.7	0.85	0.785714	0.8	0.683333	0.571429	0.716667	0.885714	0.571429	0.535714	0.3	-0.392857	0.428571	-1	0.428571	0.428571	0.75	0.633333	0.683333	0.7	0.485714	0.642857	0.4	0.516667	0.7	0.666667	0.516667	0.7	0.483333	0.428571	0.4	0.761905	0.4	0.5	0.261905	0.5	0.533333	0.833333	0.7	0.9	0.633333	0.761905	0.366667	0.771429	0.642857	0.928571	0.133333
206	-0.4	1	-1	0.1	-0.4	0.5	0.1	-0.6	0.7	0.4	-0.4	-0.3	-1	0.5	-0.4	NA	-0.4	-0.4	-0.3	0.4	-0.4	-0.4	0.4	-0.5	0.4	0.3	-0.3	-0.1	-0.4	-0.3	-0.3	-0.5	-1	-0.8	NA	NA	-0.6	-0.5	-0.7	-0.4	-1	-1	-0.3	0.8	0.4	0.5	0.5	-0.8	-0.5
112_113	0.7	-1	1	0.9	1	0.5	0.9	0.9	0.3	0.5	1	0.8	1	-0.5	1	NA	1	1	0.9	0.6	1	1	0.5	0.8	0.5	0.5	0.9	0.7	1	0.9	0.9	0.8	-1	0.9	1	NA	0.8	0.8	1	1	1	1	0.9	0.4	0.6	1	0.4	1	0.5
56	0.85	0.1	0.9	1	0.666667	0.515152	0.430303	0.47619	0.587879	0.535714	0.8	0.238095	-0.0285714	-0.52381	0.214286	-0.8	0.238095	0.214286	0.575758	0.769697	0.587879	0.709091	0.25	0.464286	0	0.151515	0.878788	0.527273	0.466667	0.563636	0.672727	0.190476	0.657143	0.928571	0.2	0.6	0.333333	0.75	0.333333	0.85	0.2	0.7	0.769697	0.533333	0.490909	0.785714	0.404762	0.65	0.139394
74	0.785714	-0.4	1	0.666667	1	0.616667	0.65	0.75	0.116667	0.714286	0.809524	0.738095	0.542857	-0.392857	0.761905	-0.8	0.857143	0.761905	0.616667	0.0833333	0.733333	0.833333	0.428571	0.257143	0.9	0.35	0.466667	0.5	0.466667	0.6	0.566667	0.761905	0.6	0.785714	-0.5	-0.4	0.0952381	-0.142857	0.516667	0.619048	0.7	0.7	0.483333	0.571429	0.1	0.257143	0.25	0.809524	0.166667
92	0.8	0.5	0.5	0.515152	0.616667	1	0.842424	0.666667	0.769697	0.642857	0.55	0.571429	-0.314286	0.119048	0.5	0.4	0.52381	0.5	0.757576	0.224242	0.757576	0.733333	0.678571	0.678571	0.6	0.781818	0.345455	0.818182	0.527273	0.769697	0.527273	0.595238	-0.0857143	0.571429	0.8	-0.2	0.266667	0.0714286	0.745455	0.533333	0.8	0.9	0.587879	0.966667	0.490909	0.607143	0.928571	0.766667	0.369697
51	0.683333	0.1	0.9	0.430303	0.65	0.842424	1	0.761905	0.539394	0.642857	0.583333	0.642857	0.0285714	0.333333	0.619048	0.2	0.666667	0.619048	0.587879	0.29697	0.660606	0.684848	0.642857	0.607143	0.7	0.890909	0.260606	0.648485	0.478788	0.612121	0.466667	0.690476	-0.428571	0.642857	0.4	-0.6	0.533333	0.142857	0.684848	0.333333	0.7	0.7	0.466667	0.783333	0.187879	0.392857	0.619048	0.533333	0.345455
157	0.571429	-0.6	0.9	0.47619	0.75	0.666667	0.761905	1	0.5	0.5	0.690476	0.542857	0.6	0.142857	0.714286	1	0.714286	0.714286	0.761905	0.261905	0.833333	0.833333	0.5	0.7	0.6	0.47619	0.452381	0.738095	0.690476	0.761905	0.714286	0.485714	0	1	1	-1	0.785714	0.3	0.97619	0.642857	1	0.8	0.666667	0.642857	0.333333	0.9	0.771429	0.821429	0.428571
179	0.716667	0.7	0.3	0.587879	0.116667	0.769697	0.539394	0.5	1	0.678571	0.416667	0.047619	-0.657143	-0.0714286	-0.047619	0.8	-0.142857	-0.047619	0.551515	0.6	0.478788	0.454545	0.892857	0.857143	0.2	0.527273	0.454545	0.648485	0.369697	0.563636	0.430303	-0.047619	0.0857143	0.571429	0.8	0.8	0.25	0.535714	0.478788	0.516667	0.9	1	0.612121	0.833333	0.539394	0.892857	0.857143	0.5	0.309091
111	0.885714	0.4	0.5	0.535714	0.714286	0.642857	0.642857	0.5	0.678571	1	0.714286	0.821429	-0.3	-0.9	0.785714	-0.2	0.714286	0.785714	0.75	0.535714	0.714286	0.642857	0.821429	0.6	0.6	0.5	0.535714	0.678571	0.714286	0.678571	0.5	0.535714	1	0.3	0.5	0.5	-0.0285714	-0.0285714	0.428571	0.942857	0.9	0.8	0.535714	0.371429	0.178571	0.7	0.428571	0.428571	0.357143
58	0.571429	-0.4	1	0.8	0.809524	0.55	0.583333	0.690476	0.416667	0.714286	1	0.678571	0.371429	-0.678571	0.75	0.5	0.75	0.75	0.833333	0.483333	0.9	0.95	0.828571	0.542857	0.6	0.216667	0.85	0.816667	0.833333	0.866667	0.966667	0.607143	0.885714	0.857143	0.5	0.8	0.619048	0.257143	0.7	0.904762	0.4	1	0.933333	0.428571	0.683333	1	0.785714	0.642857	0.483333
120	0.535714	-0.3	0.8	0.238095	0.738095	0.571429	0.642857	0.542857	0.047619	0.821429	0.678571	1	0.428571	-0.542857	0.97619	0.4	0.952381	0.97619	0.97619	-0.0238095	0.952381	0.809524	0.821429	0.714286	0.7	0.52381	0.404762	0.833333	0.880952	0.952381	0.595238	0.904762	0.4	0.257143	0.5	-1	0.25	-0.142857	0.761905	0.714286	1	1	0.595238	0.214286	0.309524	0.5	0.657143	0.785714	0.666667
16	0.3	-1	1	-0.0285714	0.542857	-0.314286	0.0285714	0.6	-0.657143	-0.3	0.371429	0.428571	1	-0.2	0.542857	1	0.542857	0.542857	0.428571	-0.257143	0.542857	0.542857	-0.3	0.2	-0.4	-0.2	0.257143	0.142857	0.371429	0.428571	0.314286	0.542857	0.5	0.8	NA	-1	0.5	0	0.657143	0.3	0.5	0.5	0.257143	-0.6	-0.371429	-0.5	-0.2	0.8	0.428571
1	-0.392857	0.5	-0.5	-0.52381	-0.392857	0.119048	0.333333	0.142857	-0.0714286	-0.9	-0.678571	-0.542857	-0.2	1	-0.542857	0.2	-0.428571	-0.542857	-0.571429	-0.190476	-0.52381	-0.47619	-0.3	-0.7	-0.5	0.761905	-0.761905	-0.380952	-0.642857	-0.5	-0.666667	-0.0857143	-0.828571	-0.371429	-1	-0.6	0.178571	-0.7	-0.119048	-0.833333	-0.5	-0.5	-0.595238	0.321429	-0.619048	-0.7	-0.542857	-0.285714	0.0952381
77	0.428571	-0.4	1	0.214286	0.761905	0.5	0.619048	0.714286	-0.047619	0.785714	0.75	0.97619	0.542857	-0.542857	1	0.4	0.97619	1	0.928571	-0.0714286	0.97619	0.833333	0.75	0.6	0.9	0.428571	0.357143	0.761905	0.904762	0.904762	0.690476	0.857143	0.4	0.371429	0.5	-1	0.25	-0.2	0.833333	0.714286	1	1	0.547619	0.214286	0.238095	0.5	0.485714	0.785714	0.595238
173	-1	NA	NA	-0.8	-0.8	0.4	0.2	1	0.8	-0.2	0.5	0.4	1	0.2	0.4	1	0	0.4	0.4	-0.4	0.8	0.4	0.8	0.5	-1	0.4	-0.4	1	0.2	0.8	0.6	0.4	-0.5	-1	1	0.5	0.4	-0.5	0.8	-0.2	0.5	1	0.6	0.2	0.8	1	1	-0.6	1
5	0.428571	-0.4	1	0.238095	0.857143	0.52381	0.666667	0.714286	-0.142857	0.714286	0.75	0.952381	0.542857	-0.428571	0.97619	0	1	0.97619	0.880952	-0.119048	0.952381	0.857143	0.607143	0.6	0.9	0.47619	0.309524	0.690476	0.809524	0.857143	0.619048	0.904762	0.4	0.371429	0.5	-1	0.285714	-0.2	0.809524	0.642857	1	1	0.47619	0.285714	0.0952381	0.2	0.485714	0.892857	0.52381
76	0.428571	-0.4	1	0.214286	0.761905	0.5	0.619048	0.714286	-0.047619	0.785714	0.75	0.97619	0.542857	-0.542857	1	0.4	0.97619	1	0.928571	-0.0714286	0.97619	0.833333	0.75	0.6	0.9	0.428571	0.357143	0.761905	0.904762	0.904762	0.690476	0.857143	0.4	0.371429	0.5	-1	0.25	-0.2	0.833333	0.714286	1	1	0.547619	0.214286	0.238095	0.5	0.485714	0.785714	0.595238
196	0.75	-0.3	0.9	0.575758	0.616667	0.757576	0.587879	0.761905	0.551515	0.75	0.833333	0.97619	0.428571	-0.571429	0.928571	0.4	0.880952	0.928571	1	0.224242	0.951515	0.854545	0.857143	0.928571	0.7	0.454545	0.69697	0.927273	0.915152	0.987879	0.757576	0.880952	0.657143	0.619048	0.8	-0.4	0.333333	0.392857	0.830303	0.85	1	1	0.806061	0.633333	0.660606	0.821429	0.904762	0.9	0.624242
148	0.633333	0.4	0.6	0.769697	0.0833333	0.224242	0.29697	0.261905	0.6	0.535714	0.483333	-0.0238095	-0.257143	-0.190476	-0.0714286	-0.4	-0.119048	-0.0714286	0.224242	1	0.175758	0.272727	0.428571	0.571429	0	0.163636	0.69697	0.2	0.236364	0.212121	0.321212	-0.119048	0.6	0.690476	0.2	0.8	0.45	0.857143	0.0545455	0.616667	0.2	0.2	0.515152	0.266667	0.175758	0.642857	0.119048	0.316667	0.0909091
97_98	0.683333	-0.4	1	0.587879	0.733333	0.757576	0.660606	0.833333	0.478788	0.714286	0.9	0.952381	0.542857	-0.52381	0.97619	0.8	0.952381	0.97619	0.951515	0.175758	1	0.951515	0.785714	0.678571	0.9	0.430303	0.648485	0.915152	0.878788	0.963636	0.878788	0.880952	0.6	0.738095	0.8	-0.2	0.433333	0.142857	0.90303	0.816667	0.9	1	0.818182	0.666667	0.624242	0.821429	0.809524	0.85	0.563636
115	0.7	-0.4	1	0.709091	0.833333	0.733333	0.684848	0.833333	0.454545	0.642857	0.95	0.809524	0.542857	-0.47619	0.833333	0.4	0.857143	0.833333	0.854545	0.272727	0.951515	1	0.642857	0.535714	0.8	0.406061	0.69697	0.866667	0.733333	0.890909	0.90303	0.833333	0.657143	0.833333	0.4	0.4	0.533333	0.107143	0.806061	0.783333	0.7	1	0.866667	0.7	0.6	0.75	0.738095	0.783333	0.515152
220	0.485714	0.4	0.5	0.25	0.428571	0.678571	0.642857	0.5	0.892857	0.821429	0.828571	0.821429	-0.3	-0.3	0.75	0.8	0.607143	0.75	0.857143	0.428571	0.785714	0.642857	1	0.771429	0.6	0.571429	0.428571	0.928571	0.785714	0.892857	0.571429	0.607143	0.5	0.1	0.5	1	0.314286	-0.142857	0.571429	0.6	0.9	1	0.785714	0.542857	0.428571	0.7	0.828571	0.257143	0.785714
208	0.642857	-0.5	0.8	0.464286	0.257143	0.678571	0.607143	0.7	0.857143	0.6	0.542857	0.714286	0.2	-0.7	0.6	0.5	0.6	0.6	0.928571	0.571429	0.678571	0.535714	0.771429	1	0.4	0.571429	0.571429	0.785714	0.892857	0.857143	0.321429	0.6	1	0.428571	1	-1	0.657143	0.642857	0.714286	0.828571	0.9	0.8	0.571429	0.6	0.285714	0.9	0.75	0.828571	0.678571
15	0.4	0.4	0.5	0	0.9	0.6	0.7	0.6	0.2	0.6	0.6	0.7	-0.4	-0.5	0.9	-1	0.9	0.9	0.7	0	0.9	0.8	0.6	0.4	1	0.3	0	0.5	0.9	0.7	0.7	0.4	-1	0	1	-1	0.2	-0.4	0.8	0.6	1	1	0	0.8	-0.1	0.4	0.2	0.8	-0.1
213	0.516667	0.3	0.5	0.151515	0.35	0.781818	0.890909	0.47619	0.527273	0.5	0.216667	0.52381	-0.2	0.761905	0.428571	0.4	0.47619	0.428571	0.454545	0.163636	0.430303	0.406061	0.571429	0.571429	0.3	1	0.030303	0.539394	0.29697	0.478788	0.115152	0.619048	-0.657143	0.333333	0.8	-0.6	0.366667	-0.142857	0.527273	0.0333333	0.8	0.6	0.260606	0.766667	0.0545455	0.321429	0.619048	0.45	0.430303
55	0.7	-0.3	0.9	0.878788	0.466667	0.345455	0.260606	0.452381	0.454545	0.535714	0.85	0.404762	0.257143	-0.761905	0.357143	-0.4	0.309524	0.357143	0.69697	0.69697	0.648485	0.69697	0.428571	0.571429	0	0.030303	1	0.612121	0.672727	0.684848	0.721212	0.309524	0.942857	0.738095	0.2	0.6	0.416667	0.857143	0.369697	0.916667	0.2	0.7	0.866667	0.3	0.6	0.892857	0.452381	0.65	0.418182
124	0.666667	-0.1	0.7	0.527273	0.5	0.818182	0.648485	0.738095	0.648485	0.678571	0.816667	0.833333	0.142857	-0.380952	0.761905	1	0.690476	0.761905	0.927273	0.2	0.915152	0.866667	0.928571	0.785714	0.5	0.539394	0.612121	1	0.769697	0.963636	0.781818	0.785714	0.371429	0.52381	0.8	0.4	0.4	0.178571	0.806061	0.733333	0.8	0.9	0.866667	0.766667	0.781818	0.785714	0.97619	0.7	0.69697
142	0.516667	-0.4	1	0.466667	0.466667	0.527273	0.478788	0.690476	0.369697	0.714286	0.833333	0.880952	0.371429	-0.642857	0.904762	0.2	0.809524	0.904762	0.915152	0.236364	0.878788	0.733333	0.785714	0.892857	0.9	0.29697	0.672727	0.769697	1	0.878788	0.745455	0.666667	0.771429	0.452381	1	-0.4	0.333333	0.428571	0.793939	0.85	0.9	0.9	0.684848	0.35	0.527273	0.785714	0.761905	0.783333	0.527273
81	0.7	-0.3	0.9	0.563636	0.6	0.769697	0.612121	0.761905	0.563636	0.678571	0.866667	0.952381	0.428571	-0.5	0.904762	0.8	0.857143	0.904762	0.987879	0.212121	0.963636	0.890909	0.892857	0.857143	0.7	0.478788	0.684848	0.963636	0.878788	1	0.793939	0.904762	0.6	0.619048	0.8	-0.2	0.433333	0.285714	0.854545	0.8	0.9	1	0.854545	0.666667	0.684848	0.821429	0.928571	0.85	0.69697
82	0.483333	-0.3	0.9	0.672727	0.566667	0.527273	0.466667	0.714286	0.430303	0.5	0.966667	0.595238	0.314286	-0.666667	0.690476	0.6	0.619048	0.690476	0.757576	0.321212	0.878788	0.90303	0.571429	0.321429	0.7	0.115152	0.721212	0.781818	0.745455	0.793939	1	0.452381	0.771429	0.833333	0.4	0.8	0.566667	0.0714286	0.745455	0.85	0.3	0.9	0.866667	0.466667	0.69697	0.964286	0.595238	0.6	0.406061
195	0.428571	-0.5	0.8	0.190476	0.761905	0.595238	0.690476	0.485714	-0.047619	0.535714	0.607143	0.904762	0.542857	-0.0857143	0.857143	0.4	0.904762	0.857143	0.880952	-0.119048	0.880952	0.833333	0.607143	0.6	0.4	0.619048	0.309524	0.785714	0.666667	0.904762	0.452381	1	0.2	0.257143	0.5	-0.5	0.464286	-0.314286	0.714286	0.428571	0.9	1	0.571429	0.357143	0.119048	0.2	0.714286	0.785714	0.714286
38	0.4	-1	-1	0.657143	0.6	-0.0857143	-0.428571	0	0.0857143	1	0.885714	0.4	0.5	-0.828571	0.4	-0.5	0.4	0.4	0.657143	0.6	0.6	0.657143	0.5	1	-1	-0.657143	0.942857	0.371429	0.771429	0.6	0.771429	0.2	1	0.4	1	0.6	0.257143	1	-0.0857143	0.828571	1	1	0.771429	-0.0857143	0.542857	1	0.8	0.428571	0.142857
2_166	0.761905	-0.8	0.9	0.928571	0.785714	0.571429	0.642857	1	0.571429	0.3	0.857143	0.257143	0.8	-0.371429	0.371429	-1	0.371429	0.371429	0.619048	0.690476	0.738095	0.833333	0.1	0.428571	0	0.333333	0.738095	0.52381	0.452381	0.619048	0.833333	0.257143	0.4	1	0.2	1	0.678571	0.6	0.666667	0.821429	0.4	1	0.809524	0.678571	0.333333	0.828571	0.428571	0.678571	0.238095
137	0.4	NA	1	0.2	-0.5	0.8	0.4	1	0.8	0.5	0.5	0.5	NA	-1	0.5	1	0.5	0.5	0.8	0.2	0.8	0.4	0.5	1	1	0.8	0.2	0.8	1	0.8	0.4	0.5	1	0.2	1	NA	0.4	0.8	1	1	0.5	-1	0.2	0.4	0.8	0.8	0.8	0.8	1
110	0.5	NA	NA	0.6	-0.4	-0.2	-0.6	-1	0.8	0.5	0.8	-1	-1	-0.6	-1	0.5	-1	-1	-0.4	0.8	-0.2	0.4	1	-1	-1	-0.6	0.6	0.4	-0.4	-0.2	0.8	-0.5	0.6	1	NA	1	0.4	-1	-0.4	0.6	-1	1	0.8	-0.2	0.8	0.5	1	-0.4	0.2
85	0.261905	-0.6	0.8	0.333333	0.0952381	0.266667	0.533333	0.785714	0.25	-0.0285714	0.619048	0.25	0.5	0.178571	0.25	0.4	0.285714	0.25	0.333333	0.45	0.433333	0.533333	0.314286	0.657143	0.2	0.366667	0.416667	0.4	0.333333	0.433333	0.566667	0.464286	0.257143	0.678571	0.4	0.4	1	0.371429	0.566667	0.404762	0.3	0.3	0.533333	0.233333	-0.0333333	0.571429	0.321429	0.283333	0.6
6	0.5	-0.5	0.8	0.75	-0.142857	0.0714286	0.142857	0.3	0.535714	-0.0285714	0.257143	-0.142857	0	-0.7	-0.2	-0.5	-0.2	-0.2	0.392857	0.857143	0.142857	0.107143	-0.142857	0.642857	-0.4	-0.142857	0.857143	0.178571	0.428571	0.285714	0.0714286	-0.314286	1	0.6	0.8	-1	0.371429	1	0.214286	0.771429	0	-0.4	0.357143	0.0285714	0.0357143	1	0.142857	0.542857	0.178571
87	0.533333	-0.7	1	0.333333	0.516667	0.745455	0.684848	0.97619	0.478788	0.428571	0.7	0.761905	0.657143	-0.119048	0.833333	0.8	0.809524	0.833333	0.830303	0.0545455	0.90303	0.806061	0.571429	0.714286	0.8	0.527273	0.369697	0.806061	0.793939	0.854545	0.745455	0.714286	-0.0857143	0.666667	1	-0.4	0.566667	0.214286	1	0.6	0.8	0.8	0.624242	0.65	0.393939	0.857143	0.761905	0.75	0.551515
134	0.833333	-0.4	1	0.85	0.619048	0.533333	0.333333	0.642857	0.516667	0.942857	0.904762	0.714286	0.3	-0.833333	0.714286	-0.2	0.642857	0.714286	0.85	0.616667	0.816667	0.783333	0.6	0.828571	0.6	0.0333333	0.916667	0.733333	0.85	0.8	0.85	0.428571	0.828571	0.821429	1	0.6	0.404762	0.771429	0.6	1	0.8	0.8	0.833333	0.404762	0.65	1	0.642857	0.809524	0.2
150	0.7	-1	1	0.2	0.7	0.8	0.7	1	0.9	0.9	0.4	1	0.5	-0.5	1	0.5	1	1	1	0.2	0.9	0.7	0.9	0.9	1	0.8	0.2	0.8	0.9	0.9	0.3	0.9	1	0.4	0.5	-1	0.3	0	0.8	0.8	1	1	0.4	0.6	-0.1	0.4	0.6	0.9	0.8
131	0.9	-1	1	0.7	0.7	0.9	0.7	0.8	1	0.8	1	1	0.5	-0.5	1	1	1	1	1	0.2	1	1	1	0.8	1	0.6	0.7	0.9	0.9	1	0.9	1	1	1	-1	1	0.3	-0.4	0.8	0.8	1	1	1	0.9	0.4	0.8	0.7	0.9	0.8
188	0.633333	-0.3	0.9	0.769697	0.483333	0.587879	0.466667	0.666667	0.612121	0.535714	0.933333	0.595238	0.257143	-0.595238	0.547619	0.6	0.47619	0.547619	0.806061	0.515152	0.818182	0.866667	0.785714	0.571429	0	0.260606	0.866667	0.866667	0.684848	0.854545	0.866667	0.571429	0.771429	0.809524	0.2	0.8	0.533333	0.357143	0.624242	0.833333	0.4	1	1	0.55	0.757576	0.892857	0.738095	0.633333	0.660606
185	0.761905	0.8	0.4	0.533333	0.571429	0.966667	0.783333	0.642857	0.833333	0.371429	0.428571	0.214286	-0.6	0.321429	0.214286	0.2	0.285714	0.214286	0.633333	0.266667	0.666667	0.7	0.542857	0.6	0.8	0.766667	0.3	0.766667	0.35	0.666667	0.466667	0.357143	-0.0857143	0.678571	0.4	-0.2	0.233333	0.0285714	0.65	0.404762	0.6	0.9	0.55	1	0.5	0.571429	0.892857	0.65	0.383333
60	0.366667	0.4	0.6	0.490909	0.1	0.490909	0.187879	0.333333	0.539394	0.178571	0.683333	0.309524	-0.371429	-0.619048	0.238095	0.8	0.0952381	0.238095	0.660606	0.175758	0.624242	0.6	0.428571	0.285714	-0.1	0.0545455	0.6	0.781818	0.527273	0.684848	0.69697	0.119048	0.542857	0.333333	0.8	0.8	-0.0333333	0.0357143	0.393939	0.65	-0.1	0.4	0.757576	0.5	1	0.642857	0.809524	0.4	0.369697
31	0.771429	0.5	1	0.785714	0.257143	0.607143	0.392857	0.9	0.892857	0.7	1	0.5	-0.5	-0.7	0.5	1	0.2	0.5	0.821429	0.642857	0.821429	0.75	0.7	0.9	0.4	0.321429	0.892857	0.785714	0.785714	0.821429	0.964286	0.2	1	0.828571	0.8	0.5	0.571429	1	0.857143	1	0.4	0.8	0.892857	0.571429	0.642857	1	0.6	0.678571	0.964286
163	0.642857	0.5	0.4	0.404762	0.25	0.928571	0.619048	0.771429	0.857143	0.428571	0.785714	0.657143	-0.2	-0.542857	0.485714	1	0.485714	0.485714	0.904762	0.119048	0.809524	0.738095	0.828571	0.75	0.2	0.619048	0.452381	0.97619	0.761905	0.928571	0.595238	0.714286	0.8	0.428571	0.8	1	0.321429	0.142857	0.761905	0.642857	0.6	0.7	0.738095	0.892857	0.809524	0.6	1	0.75	0.642857
211	0.928571	-0.8	1	0.65	0.809524	0.766667	0.533333	0.821429	0.5	0.428571	0.642857	0.785714	0.8	-0.285714	0.785714	-0.6	0.892857	0.785714	0.9	0.316667	0.85	0.783333	0.257143	0.828571	0.8	0.45	0.65	0.7	0.783333	0.85	0.6	0.785714	0.428571	0.678571	0.8	-0.4	0.283333	0.542857	0.75	0.809524	0.9	0.9	0.633333	0.65	0.4	0.678571	0.75	1	0.466667
126	0.133333	-0.5	0.5	0.139394	0.166667	0.369697	0.345455	0.428571	0.309091	0.357143	0.483333	0.666667	0.428571	0.0952381	0.595238	1	0.52381	0.595238	0.624242	0.0909091	0.563636	0.515152	0.785714	0.678571	-0.1	0.430303	0.418182	0.69697	0.527273	0.69697	0.406061	0.714286	0.142857	0.238095	1	0.2	0.6	0.178571	0.551515	0.2	0.8	0.8	0.660606	0.383333	0.369697	0.964286	0.642857	0.466667	1
102	0.516667	-0.3	0.9	0.430303	0.383333	0.733333	0.636364	0.857143	0.612121	0.607143	0.833333	0.809524	0.314286	-0.238095	0.785714	1	0.690476	0.785714	0.890909	0.212121	0.90303	0.830303	0.928571	0.892857	0.6	0.527273	0.563636	0.951515	0.806061	0.939394	0.793939	0.738095	0.2	0.595238	1	0.2	0.616667	0.357143	0.890909	0.633333	0.8	0.8	0.842424	0.633333	0.648485	0.964286	0.880952	0.633333	0.781818
107	0.0666667	0.5	-0.5	-0.260606	0.333333	0.418182	0.29697	0.261905	0.127273	0.142857	-0.233333	0.0238095	-0.257143	0.357143	0.0714286	0.4	0.142857	0.0714286	-0.030303	-0.515152	0.0909091	0.0666667	0.107143	-0.214286	0.6	0.309091	-0.563636	0.0666667	-0.2	-0.00606061	-0.0545455	0.0952381	-0.828571	0.0714286	-0.4	-0.4	-0.266667	-0.821429	0.284848	-0.25	0.8	0.8	-0.248485	0.4	-0.115152	-0.321429	0.238095	0.0166667	-0.187879
172	-0.214286	-0.5	0	-0.107143	-0.0285714	-0.5	-0.392857	-0.314286	-0.535714	-0.2	-0.214286	-0.2	0.2	-0.6	0.1	-1	0.1	0.1	-0.25	0	-0.25	-0.25	-0.5	-0.2	0.8	-0.607143	-0.107143	-0.5	0.0357143	-0.428571	-0.107143	-0.5	0.4	-0.257143	-1	-0.5	-0.371429	0.142857	-0.321429	0.142857	0	-0.6	-0.535714	-0.714286	-0.464286	-0.5	-0.5	-0.371429	-0.857143
67	-0.0285714	-0.5	1	0.25	-0.214286	-0.464286	-0.714286	-0.3	0.178571	0.3	0.714286	0.371429	0.2	-0.785714	0.371429	0.4	0.142857	0.371429	0.535714	0.285714	0.392857	0.25	0.6	0.8	-0.5	-0.857143	0.857143	0.428571	0.678571	0.5	0.571429	0.0285714	0.9	0.2	1	0.8	-0.0857143	0.8	-0.0357143	0.714286	1	1	0.714286	-0.6	0.75	0.8	0.6	0.0857143	0.321429
78_191	0.904762	-0.6	0.8	0.85	0.5	0.55	0.35	0.535714	0.666667	0.25	0.547619	0.142857	0.3	-0.428571	0.0357143	-1	0.142857	0.0357143	0.616667	0.616667	0.5	0.533333	0.0357143	0.678571	-0.1	0.216667	0.816667	0.483333	0.5	0.566667	0.35	0.285714	0.9	0.821429	0.4	0	0.333333	0.821429	0.383333	0.761905	0.5	0.7	0.583333	0.666667	0.25	0.642857	0.547619	0.904762	0.333333
203	0.357143	1	0	0.05	-0.309524	0.533333	0.5	0	0.566667	0.542857	-0.0238095	0	-1	0.428571	-0.0714286	0.5	-0.178571	-0.0714286	0.2	0.3	0.133333	0	0.6	0.6	0.7	0.7	-0.0666667	0.25	0.166667	0.2	-0.0666667	-0.178571	-0.4	-0.0952381	0.8	-0.5	-0.142857	0.257143	0.133333	0.047619	0.4	-0.4	-0.0333333	0.595238	0.216667	0.214286	0.607143	0.214286	-0.133333
138	-0.0166667	0.5	0.3	0.187879	0.166667	0.284848	0.260606	0.571429	0.333333	0.107143	0.366667	-0.142857	-0.2	0.047619	-0.047619	0.8	-0.0952381	-0.047619	0.0424242	0.0424242	0.260606	0.381818	0.357143	-0.321429	0	0.0545455	-0.00606061	0.284848	-0.0787879	0.151515	0.490909	-0.142857	-0.371429	0.690476	-0.6	0.2	0.316667	-0.357143	0.333333	0.0666667	-0.1	0.8	0.357576	0.333333	0.260606	0.5	0.119048	-0.166667	0.127273
62	0.428571	-0.5	1	0.5	0.357143	0.571429	0.333333	0.828571	0.452381	0.4	0.928571	0.828571	0.8	-0.571429	0.828571	1	0.714286	0.828571	0.904762	0.0714286	0.97619	0.928571	0.8	0.5	0.5	-0.047619	0.642857	0.952381	0.761905	0.952381	0.952381	0.657143	0.657143	0.714286	1	0.4	0.464286	0.1	0.833333	0.761905	0.5	1	0.880952	0.5	0.833333	1	0.942857	0.607143	0.333333
180	-0.428571	0.8	-0.5	-0.464286	-0.0357143	0.571429	0.5	0.5	0.178571	0.371429	0.142857	0.428571	-0.2	0.0857143	0.428571	0.8	0.321429	0.428571	0.392857	-0.464286	0.464286	0.178571	0.6	0.1	1	0.428571	-0.428571	0.535714	0.321429	0.428571	0.321429	0.214286	-1	-0.6	1	-0.5	0.0857143	-0.7	0.714286	-0.0714286	0.6	0.5	0	0.428571	0.214286	0.6	0.7	-0.0285714	0.214286
151	0.771429	0.5	1	0.785714	0.485714	0.571429	0.464286	0.485714	0.642857	0.7	0.885714	0.2	-0.2	-0.714286	0.4	-0.5	0.3	0.4	0.535714	0.535714	0.714286	0.642857	0.2	0	1	-0.0357143	0.75	0.535714	0.714286	0.535714	0.821429	-0.3	0.8	1	0.5	1	-0.0857143	0.3	0.464286	0.885714	-0.5	0.4	0.678571	0.428571	0.607143	0.8	0.542857	0.371429	-0.321429
17	0.285714	-0.5	1	0.190476	0.392857	0.833333	0.690476	1	0.333333	0.1	0.535714	0.714286	0.6	-0.047619	0.714286	0.4	0.771429	0.714286	0.761905	-0.238095	0.857143	0.761905	0.2	0.5	1	0.5	0.142857	0.809524	0.571429	0.809524	0.619048	0.771429	-0.0857143	0.6	1	-0.4	0.464286	0.1	0.97619	0.380952	0.5	0.5	0.47619	0.785714	0.428571	0.7	0.885714	0.642857	0.261905
43	0.738095	-0.4	1	0.5	0.714286	0.816667	0.633333	0.964286	0.566667	0.428571	0.785714	0.75	0.6	-0.428571	0.857143	0	0.892857	0.857143	0.85	0.15	0.916667	0.816667	0.392857	0.785714	0.8	0.45	0.45	0.7	0.85	0.833333	0.716667	0.714286	0.7	0.75	1	-0.4	0.428571	0.321429	0.933333	0.761905	0.9	0.9	0.55	0.761905	0.3	0.75	0.761905	0.928571	0.383333
132	0.392857	-0.5	1	0.404762	0.428571	0.595238	0.238095	0.714286	0.357143	0.3	0.785714	0.942857	0.8	-0.571429	0.942857	0.8	0.885714	0.942857	0.928571	-0.142857	0.97619	0.880952	0.6	0.5	1	-0.0952381	0.52381	0.904762	0.738095	0.952381	0.857143	0.828571	0.542857	0.657143	1	-0.2	0.214286	0.1	0.833333	0.714286	0.5	1	0.761905	0.5	0.761905	0.8	0.885714	0.714286	0.285714
187	0.428571	-0.5	1	0.5	0.357143	0.571429	0.333333	0.828571	0.452381	0.4	0.928571	0.828571	0.8	-0.571429	0.828571	1	0.714286	0.828571	0.904762	0.0714286	0.97619	0.928571	0.8	0.5	0.5	-0.047619	0.642857	0.952381	0.761905	0.952381	0.952381	0.657143	0.657143	0.714286	1	0.4	0.464286	0.1	0.833333	0.761905	0.5	1	0.880952	0.5	0.833333	1	0.942857	0.607143	0.333333
21	-0.428571	-1	0.4	-0.0857143	-0.1	-0.428571	-0.2	0.1	-0.485714	-0.8	0.5	0.3	1	-0.6	0.5	1	0.5	0.5	0.314286	-0.314286	0.428571	0.428571	-0.2	0.3	1	-0.485714	0.257143	0.142857	0.714286	0.314286	0.657143	0.3	1	-0.2	0.5	NA	0.1	0.3	0.485714	0.5	-0.5	-0.5	0.314286	-0.5	0.314286	0.5	0	0.1	0.314286
204	0.642857	-0.2	0.5	0.238095	0.52381	0.904762	0.52381	0.6	0.619048	0.542857	0.428571	0.821429	0.1	-0.0857143	0.821429	0.8	0.785714	0.821429	0.880952	-0.214286	0.904762	0.761905	0.771429	0.6	0.8	0.619048	0.261905	0.928571	0.642857	0.904762	0.547619	0.821429	-0.2	0.314286	0.5	-0.2	0	-0.6	0.833333	0.535714	0.8	0.9	0.595238	0.761905	0.547619	0.542857	0.942857	0.714286	0.761905
144	0.738095	-0.4	0.8	0.816667	0.785714	0.383333	0.266667	0.321429	0.233333	0.771429	0.880952	0.571429	0.4	-0.75	0.571429	-0.8	0.607143	0.571429	0.75	0.583333	0.716667	0.783333	0.428571	0.6	0.8	0.1	0.95	0.583333	0.733333	0.716667	0.75	0.535714	1	0.571429	0.4	0.6	0.3	0.714286	0.35	0.857143	0.5	0.7	0.8	0.283333	0.516667	0.75	0.535714	0.716667	0.433333
57	0.55	-0.9	1	0.418182	0.466667	0.527273	0.406061	0.809524	0.321212	0.285714	0.783333	0.785714	0.885714	-0.5	0.809524	0.4	0.785714	0.809524	0.90303	0.127273	0.878788	0.757576	0.464286	0.892857	0.5	0.272727	0.624242	0.757576	0.915152	0.890909	0.709091	0.761905	0.771429	0.571429	1	-0.4	0.466667	0.428571	0.854545	0.783333	0.9	0.9	0.684848	0.4	0.442424	0.857143	0.809524	0.85	0.624242
155	0.483333	-0.3	0.9	0.406061	0.416667	0.733333	0.648485	0.833333	0.6	0.607143	0.75	0.761905	0.314286	-0.0952381	0.690476	1	0.619048	0.690476	0.818182	0.187879	0.830303	0.806061	0.928571	0.714286	0.2	0.587879	0.515152	0.939394	0.660606	0.890909	0.709091	0.761905	-0.0285714	0.642857	0.8	0.2	0.566667	0.142857	0.793939	0.483333	0.9	0.9	0.842424	0.683333	0.624242	0.892857	0.833333	0.583333	0.854545
177	0.5	0.5	1	0.452381	0.0357143	0.5	0.452381	0.657143	0.833333	0.542857	0.785714	0.485714	-0.2	-0.357143	0.485714	0.8	0.257143	0.485714	0.619048	0.619048	0.642857	0.595238	0.942857	0.771429	0	0.333333	0.642857	0.809524	0.619048	0.690476	0.714286	0.257143	0.3	0.828571	1	0.8	0.607143	0.428571	0.666667	0.595238	0.8	0.8	0.857143	0.392857	0.571429	0.828571	0.892857	0.25	0.642857
127	-0.4	-0.6	0.5	-0.1	0.4	-0.3	-0.3	0.9	-0.1	-0.5	0.3	-0.2	0.6	-0.8	0.4	NA	0.4	0.4	0	-0.5	0.4	0.4	-0.5	-1	0.5	-0.9	-0.1	0	0.3	0	0.4	-0.4	0.5	0.8	NA	-1	0.4	-1	0.7	1	NA	-1	0	-0.4	-0.1	-0.5	-0.5	0.4	-0.5
143	0.6	0.8	-0.2	0.314286	-0.1	0.485714	0.428571	-0.485714	0.428571	1	-0.257143	0.4	-0.8	0.5	0	NA	0	0	0.0857143	0.428571	-0.142857	-0.142857	1	0.5	0.5	0.6	-0.0285714	0.0857143	-0.257143	0.0857143	-0.142857	0.2	-1	-0.2	1	1	-0.6	0.5	-0.428571	-0.6	NA	1	0.0857143	0.6	0.371429	0.2	0.2	-0.1	0.0285714
121	0.371429	-1	1	0.678571	-0.0857143	-0.107143	-0.178571	0.0285714	0.0357143	-0.2	0.678571	0.1	0.8	-0.6	0.1	-0.5	0.1	0.1	0.321429	0.75	0.285714	0.357143	-0.4	0.4	-1	-0.392857	0.857143	0.178571	0.5	0.285714	0.571429	0	0.885714	0.6	0.5	0.8	0.428571	1	-0.0714286	0.828571	-0.5	-0.5	0.571429	-0.107143	0.25	0.6	0.3	0.214286	-0.0357143
169	0.166667	0.3	0.2	0.260606	0.0833333	0.248485	0.127273	0.52381	0.454545	-0.0714286	0.183333	-0.404762	-0.0285714	0.142857	-0.309524	0.8	-0.333333	-0.309524	-0.030303	0.212121	0.127273	0.224242	0.142857	-0.214286	-0.2	-0.030303	0.00606061	0.115152	-0.151515	0.0424242	0.333333	-0.357143	-0.428571	0.666667	-0.6	0.4	0.2	-0.0714286	0.260606	0.1	-0.3	0.7	0.248485	0.25	0.0787879	0.464286	0.047619	-0.0833333	-0.0181818
40	0.761905	0.2	1	0.616667	0.452381	0.85	0.65	0.821429	0.816667	0.657143	0.809524	0.714286	-0.1	-0.214286	0.714286	1	0.607143	0.714286	0.866667	0.4	0.916667	0.883333	0.942857	0.885714	0.8	0.616667	0.633333	0.966667	0.716667	0.916667	0.866667	0.714286	0.2	0.714286	0.8	0.4	0.466667	0.257143	0.833333	0.738095	0.9	1	0.883333	0.766667	0.733333	0.892857	0.892857	0.666667	0.8
218	0.214286	1	0.5	0.119048	-0.0357143	0.857143	0.714286	0.771429	0.642857	0.4	0.214286	-0.0285714	-0.4	0.238095	-0.0285714	1	-0.142857	-0.0285714	0.380952	-0.0238095	0.5	0.452381	0.8	0.2	0.5	0.619048	-0.119048	0.666667	0.142857	0.47619	0.428571	-0.2	-0.428571	0.6	1	0.2	0.357143	-0.3	0.785714	0.0952381	0.5	0.5	0.357143	0.75	0.452381	1	0.771429	0.107143	0.142857
164	-0.1	0.9	-0.4	-0.357576	-0.15	0.260606	0.29697	0.0238095	0.127273	0.107143	-0.316667	-0.190476	-0.6	0.452381	-0.214286	0.8	-0.238095	-0.214286	-0.260606	-0.357576	-0.175758	-0.151515	0.285714	-0.357143	0.1	0.381818	-0.6	0.00606061	-0.393939	-0.212121	-0.2	-0.190476	-0.942857	-0.238095	-0.4	0	-0.3	-0.857143	-0.0787879	-0.6	0	0	-0.284848	0.233333	0.0545455	-0.607143	0.119048	-0.516667	-0.224242
49	0.535714	-0.4	0.8	0.47619	0.464286	0.547619	0.357143	0.828571	0.261905	0	0.785714	0.6	0.4	-0.571429	0.6	-0.5	0.657143	0.6	0.785714	-0.0714286	0.833333	0.738095	-0.2	0.6	0.8	0.119048	0.547619	0.714286	0.714286	0.785714	0.785714	0.6	0.6	0.607143	1	-0.5	0.357143	0.3	0.809524	0.761905	0.5	0.5	0.571429	0.464286	0.571429	0.6	0.828571	0.857143	0.214286
171	0.464286	-0.5	1	0.333333	0.5	0.857143	0.595238	0.942857	0.404762	0.1	0.607143	0.714286	0.6	-0.190476	0.714286	0.4	0.771429	0.714286	0.833333	-0.166667	0.904762	0.809524	0.2	0.5	1	0.357143	0.261905	0.833333	0.619048	0.857143	0.690476	0.771429	0.0857143	0.6	1	-0.2	0.321429	0.1	0.952381	0.52381	0.5	1	0.547619	0.821429	0.52381	0.7	0.942857	0.785714	0.166667
199	0.166667	-0.5	0.2	0.404762	0.214286	-0.0952381	0.047619	0.0857143	0.047619	0.1	0.392857	0.2	0.4	0.0714286	0.2	-0.5	0.2	0.2	0.0952381	0.666667	0.0952381	0.190476	0.2	0.257143	-0.5	0.0714286	0.571429	0.0714286	0.166667	0.142857	0.0238095	0.257143	0.7	0.321429	-0.5	0.5	0.714286	0.485714	-0.0714286	0.190476	0.2	0.2	0.380952	0	-0.142857	0.4	-0.0714286	0.214286	0.547619
135	0.75	-1	1	0.547619	0.678571	0.333333	0.166667	0.428571	0.142857	-0.3	0.619048	0.542857	0.7	-0.464286	0.542857	-0.5	0.542857	0.542857	0.785714	0.309524	0.714286	0.619048	-0.6	0.9	0.2	-0.0238095	0.714286	0.5	0.761905	0.714286	0.571429	0.542857	0.771429	0.885714	1	-0.4	0.321429	0.9	0.452381	0.714286	0.5	0.5	0.571429	0.285714	0.333333	0.7	0.657143	0.785714	0.166667
84	0.738095	-0.4	1	0.566667	0.5	0.716667	0.433333	0.75	0.566667	0.6	0.809524	0.964286	0.5	-0.5	0.964286	0.4	0.892857	0.964286	0.983333	0.283333	0.966667	0.833333	0.714286	1	1	0.4	0.716667	0.866667	0.933333	0.966667	0.816667	0.857143	0.657143	0.678571	1	-0.4	0.366667	0.542857	0.866667	0.880952	0.9	0.9	0.8	0.55	0.65	0.892857	0.821429	0.866667	0.75
24	0.2	-0.3	0.3	0.381818	-0.0666667	-0.151515	0.0424242	-0.0238095	0.10303	0.285714	0.3	0.190476	0.2	-0.0714286	0.119048	-0.4	0.0714286	0.119048	0.2	0.684848	0.0787879	0.10303	0.285714	0.535714	-0.3	0.0545455	0.624242	0.0909091	0.321212	0.187879	0.10303	0.166667	0.657143	0.190476	0.4	0.2	0.583333	0.892857	-0.0424242	0.333333	0.1	0	0.381818	-0.183333	-0.030303	0.607143	-0.0714286	0.25	0.442424
217	0.47619	0.9	0.1	0.466667	-0.285714	0.366667	0.216667	0.0714286	0.766667	0.142857	0.119048	-0.464286	-0.9	0.178571	-0.571429	0.5	-0.678571	-0.571429	0.166667	0.716667	0.05	0.116667	0.257143	0.2	-0.4	0.3	0.333333	0.316667	-0.0666667	0.166667	0.166667	-0.607143	-0.3	0.404762	0.2	1	0	0.485714	-0.05	0.190476	-0.8	0.4	0.416667	0.52381	0.533333	0.571429	0.571429	-0.0238095	0.116667
198	0.3	NA	NA	0.1	0.3	1	0.3	0.5	0.4	0.4	1	0.8	1	-0.4	0.8	1	0.8	0.8	0.8	-0.7	1	0.9	0.8	0	1	0	0	0.9	0.6	0.9	0.9	1	0.5	0.4	1	1	0	-0.8	0.9	0.4	0.5	1	0.6	0.8	0.7	1	0.9	0.4	0.2
8	0.642857	-0.8	1	0.666667	0.571429	0.183333	0.266667	0.285714	0.0833333	0.2	0.547619	0.142857	0.3	-0.166667	0.142857	-1	0.285714	0.142857	0.333333	0.616667	0.3	0.4	-0.314286	0.485714	-0.2	0.15	0.65	0.133333	0.433333	0.266667	0.283333	0.25	0.771429	0.642857	0.5	-0.4	0.380952	0.828571	0.116667	0.566667	0	0	0.333333	0.238095	-0.0666667	0.485714	0.0357143	0.690476	0.0166667
69	0.738095	-0.4	1	0.583333	0.52381	0.816667	0.533333	0.785714	0.7	0.657143	0.809524	0.821429	0.3	-0.357143	0.821429	1	0.75	0.821429	0.9	0.266667	0.95	0.916667	0.942857	0.885714	0.8	0.516667	0.633333	0.966667	0.716667	0.95	0.866667	0.857143	0.314286	0.678571	0.8	0.4	0.4	0.257143	0.833333	0.738095	0.9	1	0.883333	0.716667	0.733333	0.857143	0.857143	0.716667	0.833333
66	0.35	-0.3	0.7	0.333333	-0.0666667	0.406061	0.284848	0.452381	0.50303	0.178571	0.583333	0.452381	0.314286	-0.047619	0.333333	1	0.238095	0.333333	0.69697	0.357576	0.563636	0.490909	0.642857	0.857143	-0.1	0.369697	0.624242	0.721212	0.624242	0.733333	0.442424	0.47619	0.6	0.309524	1	0.2	0.566667	0.571429	0.515152	0.433333	0.6	0.6	0.733333	0.4	0.527273	0.928571	0.761905	0.566667	0.866667
35	0.857143	1	0.5	0.595238	0.642857	0.833333	0.738095	0.771429	0.428571	0.3	0.321429	-0.2	-0.4	0.119048	-0.2	-0.8	-0.0285714	-0.2	0.261905	0.261905	0.357143	0.452381	-0.4	0.3	1	0.5	0.0714286	0.261905	0.0952381	0.238095	0.333333	-0.142857	-0.0285714	0.714286	0.5	-0.4	0.142857	0.3	0.47619	0.333333	-0.5	-0.5	0.142857	0.821429	0.0952381	0.3	0.371429	0.607143	-0.5
205	0.619048	-0.2	0.8	0.283333	0.404762	0.883333	0.766667	0.785714	0.65	0.542857	0.47619	0.821429	0.1	0.214286	0.821429	0.8	0.785714	0.821429	0.833333	0.0666667	0.85	0.716667	0.771429	0.771429	0.8	0.833333	0.333333	0.866667	0.733333	0.85	0.533333	0.821429	-0.2	0.428571	0.8	-0.8	0.366667	0.0857143	0.883333	0.5	0.8	0.8	0.566667	0.766667	0.483333	0.607143	0.857143	0.716667	0.75
13	0.3	0.5	1	0.428571	-0.5	0.0857143	0.142857	0.3	0.657143	0.2	0.8	0.3	-0.4	-0.6	0.3	0.5	-0.1	0.3	0.714286	0.714286	0.6	0.371429	0.8	1	1	-0.257143	0.885714	0.6	0.885714	0.714286	0.771429	-0.3	0.4	0.4	1	1	0.3	0.8	0.485714	0.771429	1	1	0.885714	0.2	0.942857	1	0.8	0.3	-0.0285714
68	0.571429	0.2	1	0.595238	0.142857	0.595238	0.238095	0.714286	0.666667	0.7	0.785714	0.657143	-0.2	-0.6	0.657143	1	0.371429	0.657143	0.833333	0.333333	0.833333	0.690476	0.7	0.9	0.8	0.285714	0.714286	0.857143	0.714286	0.833333	0.833333	0.371429	0.3	0.5	1	0.5	0.190476	0.8	0.785714	0.892857	0.4	0.4	0.785714	0.452381	0.880952	0.892857	0.771429	0.619048	0.809524
183	0.283333	-0.2	0.2	0.151515	-0.133333	-0.0666667	0.115152	-0.214286	-0.127273	-0.214286	-0.2	-0.333333	-0.0285714	0.285714	-0.428571	-1	-0.285714	-0.428571	-0.212121	0.321212	-0.284848	-0.187879	-0.571429	0.0357143	-0.7	0.2	0.0545455	-0.29697	-0.212121	-0.260606	-0.369697	-0.166667	0.314286	0.047619	-0.2	-0.4	0	0.428571	-0.357576	-0.116667	-0.3	-0.7	-0.236364	0	-0.321212	-0.392857	-0.214286	0.0833333	-0.321212
14	-0.047619	0.4	-0.8	-0.15	-0.285714	-0.383333	-0.316667	-0.607143	-0.216667	-0.542857	-0.619048	-0.785714	-0.6	0.309524	-0.785714	-1	-0.678571	-0.785714	-0.65	0.0166667	-0.716667	-0.65	-0.942857	-0.657143	-0.6	-0.216667	-0.383333	-0.783333	-0.566667	-0.733333	-0.633333	-0.714286	0.0285714	-0.535714	-1	-0.2	-0.547619	-0.0857143	-0.7	-0.4	-0.8	-0.8	-0.666667	-0.142857	-0.466667	-0.828571	-0.821429	-0.190476	-0.783333
184	0.357143	-0.8	1	0.2	0.238095	0.633333	0.366667	0.928571	0.416667	-0.0285714	0.738095	0.642857	0.6	-0.333333	0.714286	0.8	0.642857	0.714286	0.85	-0.216667	0.9	0.766667	0.371429	0.714286	0.8	0.216667	0.35	0.866667	0.783333	0.883333	0.766667	0.607143	0.314286	0.464286	1	-0.2	0.357143	0.2	0.95	0.595238	0.6	0.8	0.65	0.642857	0.666667	0.771429	0.892857	0.714286	0.5
94	0.547619	-0.8	1	0.55	0.5	0.65	0.383333	0.857143	0.466667	-0.0285714	0.809524	0.678571	0.9	-0.285714	0.678571	0.4	0.714286	0.678571	0.883333	0.3	0.883333	0.85	0.371429	0.771429	-0.2	0.316667	0.7	0.866667	0.733333	0.916667	0.7	0.892857	0.6	0.785714	1	-0.2	0.619048	0.428571	0.783333	0.683333	0.8	1	0.816667	0.619048	0.5	0.828571	0.928571	0.880952	0.683333
170	0.392857	0.5	1	0.261905	0.357143	0.952381	0.833333	0.942857	0.47619	0.1	0.464286	0.314286	0	0.119048	0.314286	0.4	0.371429	0.314286	0.571429	-0.0952381	0.690476	0.642857	0.2	0.5	1	0.642857	0	0.690476	0.357143	0.619048	0.52381	0.314286	-0.257143	0.657143	1	-0.4	0.357143	0.1	0.904762	0.285714	0.5	0.5	0.357143	0.928571	0.357143	0.7	0.885714	0.5	0.0238095
193	0	-0.4	0.5	-0.1	0.2	0.2	-0.1	-0.4	-0.7	-0.4	0.4	0.3	0.4	-0.5	0.3	-1	0.4	0.3	0.3	-0.6	0.3	0.4	-0.4	-1	-0.5	0.2	0.3	0.6	0.1	0.3	0.1	0.4	1	-0.6	-1	NA	-0.3	-1	0	0.2	-0.5	-0.5	0.3	0.1	0.4	-0.8	1	0.3	0.1
219	-0.6	-0.5	1	-0.714286	0.314286	0.428571	0.371429	1	-0.542857	-0.257143	0.4	0.257143	0.6	0.3	0.485714	0.4	0.542857	0.485714	0.142857	-0.885714	0.6	0.485714	-0.0857143	-0.1	0.4	0.371429	-0.885714	0.142857	0.257143	0.257143	0.371429	0.371429	-1	0	0.5	-0.5	0.7	-0.6	0.885714	-0.3	0	0.5	-0.257143	0.3	-0.257143	-0.2	0.3	0.2	0.0285714
125	1	0.5	1	0.657143	0.7	1	0.828571	0.6	0.885714	0.5	0.428571	0.4	-0.5	0.5	0.4	-1	0.4	0.4	0.828571	0.257143	0.828571	0.771429	0.5	1	1	0.828571	0.428571	0.771429	0.6	0.828571	0.6	0.4	-0.1	0.6	1	-0.5	-0.0857143	0.5	0.828571	0.6	1	1	0.6	1	0.771429	0.7	1	0.828571	0.371429
149	0.285714	-0.4	0.4	0.261905	0.142857	0.452381	0.142857	0.464286	0.261905	-0.7	0.285714	-0.0857143	0.3	-0.178571	-0.0857143	0.5	0.0285714	-0.0857143	0.5	-0.285714	0.52381	0.571429	-0.7	0.1	-0.5	-0.0714286	0.190476	0.52381	0.309524	0.5	0.52381	0.0857143	0.1	0.542857	1	-0.5	-0.0357143	0.1	0.47619	0.309524	-0.5	0.4	0.404762	0.571429	0.547619	0.5	0.657143	0.5	0
19	0.690476	-0.4	1	0.55	0.47619	0.733333	0.466667	0.75	0.583333	0.485714	0.857143	0.928571	0.5	-0.428571	0.928571	0.8	0.857143	0.928571	0.966667	0.266667	0.983333	0.883333	0.771429	0.942857	1	0.433333	0.7	0.916667	0.883333	0.983333	0.866667	0.892857	0.6	0.678571	1	-0.2	0.466667	0.371429	0.9	0.833333	0.8	0.9	0.85	0.583333	0.666667	0.892857	0.857143	0.816667	0.833333
90	1	-1	NA	0.6	0.8	0.3	-0.5	-0.2	0.2	0.5	0.2	0.6	0.5	-0.5	0.6	-1	0.6	0.6	0.8	0.3	0.5	0.3	-0.5	1	1	-0.5	0.5	0.1	0.6	0.5	0.4	0	0.5	0.5	NA	0	-0.8	1	0	0.7	1	1	0.4	0.3	0.3	0.5	0.5	0.9	-0.5
20	0.4	-0.5	1	-0.0285714	0.542857	0.6	0.6	1	0.314286	0.257143	0.1	0.771429	0.6	0.4	0.771429	0	0.828571	0.771429	0.771429	-0.0857143	0.714286	0.371429	0.314286	1	0.8	0.6	-0.0857143	0.314286	0.657143	0.714286	0.0857143	0.771429	-0.5	0.2	1	-1	0.428571	0.2	0.885714	0.3	0.9	0.8	0.0285714	0.428571	-0.485714	0.3	0.5	0.828571	0.542857
162	0.3	0.5	1	-0.0857143	0.371429	0.714286	0.657143	0.8	0.771429	0.485714	0.5	0.885714	0	0.4	0.885714	0.8	0.771429	0.885714	0.885714	0.0285714	0.942857	0.6	0.771429	0.9	1	0.714286	0.0285714	0.771429	0.828571	0.942857	0.542857	0.828571	-1	0.2	1	-0.5	0.485714	-0.1	0.942857	0.3	0.8	0.8	0.485714	0.542857	0.0857143	0.7	0.6	0.485714	0.942857
176	0.166667	-0.7	0.7	0.381818	0.216667	-0.0181818	0.0545455	0.428571	0.0545455	0.357143	0.75	0.547619	0.657143	-0.809524	0.642857	0.4	0.547619	0.642857	0.515152	0.321212	0.563636	0.490909	0.428571	0.607143	0.5	-0.224242	0.636364	0.357576	0.745455	0.50303	0.69697	0.357143	0.942857	0.428571	0.4	0.8	0.5	0.535714	0.515152	0.85	0.4	0.4	0.551515	-0.266667	0.260606	0.75	0.285714	0.316667	0.369697
192	0.52381	-0.2	0.8	0.183333	0.309524	0.683333	0.816667	0.607143	0.45	0.542857	0.47619	0.821429	0.1	0.357143	0.821429	0.8	0.785714	0.821429	0.666667	0.133333	0.683333	0.583333	0.771429	0.771429	0.8	0.866667	0.3	0.7	0.683333	0.683333	0.4	0.821429	-0.142857	0.285714	0.8	-0.6	0.466667	0.0857143	0.7	0.333333	0.8	0.6	0.45	0.566667	0.283333	0.428571	0.714286	0.533333	0.7
209	0.15	-0.6	0.8	0.272727	0.3	0.151515	0.139394	0.642857	-0.030303	0.0714286	0.766667	0.52381	0.771429	-0.690476	0.666667	0.4	0.619048	0.666667	0.624242	-0.00606061	0.709091	0.612121	0.107143	0.464286	0.7	-0.139394	0.490909	0.466667	0.793939	0.612121	0.745455	0.380952	0.828571	0.404762	0.8	-0.4	0.483333	0.321429	0.69697	0.733333	0.2	0.2	0.490909	-0.05	0.333333	0.785714	0.404762	0.566667	0.309091
75	0.0857143	0.5	1	0.321429	-0.0285714	0.214286	0.607143	0.485714	0.214286	0.8	0.714286	0.7	-0.2	-0.285714	0.7	0.5	0.4	0.7	0.464286	0.357143	0.535714	0.428571	0.8	0.4	1	0.142857	0.5	0.428571	0.642857	0.464286	0.607143	0	0.3	0.6	1	0.5	0.6	0.2	0.571429	0.464286	1	-0.5	0.535714	-0.0285714	0.392857	0.4	0.5	0.0285714	0
165	0.0238095	0.7	-0.7	-0.0666667	-0.0714286	0.1	-0.1	-0.428571	0.1	-0.314286	-0.571429	-0.607143	-0.7	0.464286	-0.714286	-0.5	-0.642857	-0.714286	-0.416667	-0.166667	-0.45	-0.316667	-0.371429	-0.657143	-0.6	0.0333333	-0.433333	-0.283333	-0.733333	-0.416667	-0.45	-0.5	-0.6	-0.214286	-0.4	0.5	-0.690476	-0.714286	-0.55	-0.642857	-0.4	-0.4	-0.333333	0.333333	0.0333333	-0.571429	-0.107143	-0.357143	-0.55
41	0.3	-0.5	1	-0.142857	0.314286	0.6	0.6	1	0.542857	0.257143	0.3	0.771429	0.6	0.4	0.771429	0.8	0.714286	0.771429	0.771429	-0.0857143	0.828571	0.485714	0.542857	0.9	0.8	0.6	-0.0857143	0.542857	0.714286	0.828571	0.428571	0.771429	-1	0.2	1	-0.5	0.6	-0.1	1	0.3	0.8	0.8	0.314286	0.428571	-0.2	0.6	0.6	0.542857	0.828571
48	0.6	-0.4	1	0.464286	0.464286	0.571429	0.178571	0.7	0.392857	0.8	0.771429	0.942857	0.4	-0.8	0.942857	0.5	0.828571	0.942857	0.964286	0	0.964286	0.75	0.8	1	1	0.214286	0.714286	0.857143	0.892857	0.964286	0.785714	0.828571	0.6	0.485714	1	-0.5	0.107143	0.8	0.928571	0.942857	0.8	0.8	0.75	0.285714	0.607143	0.828571	0.6	0.821429	0.928571
12	0.5	-0.4	1	0.828571	0.771429	0.142857	0.428571	0.4	-0.142857	0.5	1	0.6	0.4	-0.4	0.6	-0.5	0.657143	0.6	0.6	0.6	0.6	0.942857	0.5	0.2	0.4	0.142857	0.942857	0.6	0.485714	0.6	0.828571	0.657143	1	0.7	-1	1	0.657143	0.4	0.2	0.7	0.4	1	0.942857	0.0285714	0.2	0.4	-0.6	0.371429	0.6
128	0.4	-0.5	1	-0.0857143	0.371429	0.542857	0.485714	1	0.485714	0.371429	0.1	0.828571	0.6	0	0.828571	0.4	0.771429	0.828571	0.828571	-0.0285714	0.771429	0.314286	0.485714	1	0.8	0.542857	-0.0285714	0.428571	0.828571	0.771429	0.257143	0.714286	-0.5	0.2	1	-1	0.371429	0.2	0.942857	0.5	0.9	0.8	0.142857	0.314286	-0.257143	0.6	0.5	0.657143	0.714286
Abeta_ratio (Abeta42*10/Abeta40)	-0.766667	0.7	-0.9	-0.636364	-0.783333	-0.466667	-0.430303	-0.52381	-0.151515	-0.178571	-0.583333	-0.261905	-0.542857	0.357143	-0.357143	1	-0.47619	-0.357143	-0.466667	-0.224242	-0.551515	-0.6	0.357143	-0.25	-0.7	-0.127273	-0.442424	-0.29697	-0.442424	-0.406061	-0.50303	-0.214286	-0.542857	-0.761905	-0.4	0	-0.1	-0.321429	-0.418182	-0.633333	-0.2	-0.2	-0.29697	-0.466667	-0.187879	-0.357143	-0.285714	-0.783333	0.272727
Abeta_1-40	0.5	-0.9	1	0.69697	0.266667	0.284848	0.0787879	0.547619	0.442424	-0.0357143	0.766667	0.238095	0.714286	-0.571429	0.261905	0.6	0.214286	0.261905	0.636364	0.490909	0.636364	0.660606	0.178571	0.535714	-0.2	-0.127273	0.830303	0.575758	0.587879	0.660606	0.745455	0.261905	0.714286	0.809524	0.4	0.8	0.5	0.714286	0.515152	0.783333	0.1	0.7	0.830303	0.3	0.527273	0.892857	0.452381	0.583333	0.50303
Abeta_1-42	-0.166667	-0.3	-0.3	0.0666667	-0.15	-0.139394	-0.406061	-0.285714	0.187879	-0.0357143	0.1	0.166667	0.142857	-0.261905	0.0714286	0.8	-0.047619	0.0714286	0.175758	0.0787879	0.0545455	0.030303	0.428571	0.0357143	-0.6	-0.29697	0.333333	0.248485	0.0787879	0.224242	0.127273	0.166667	0.428571	-0.047619	0.4	0.8	0.0166667	0.0357143	-0.0545455	0.1	-0.1	0.7	0.418182	-0.116667	0.406061	0.464286	0.190476	-0.0333333	0.587879
t-Tau	0.816667	0.1	0.9	0.890909	0.583333	0.527273	0.454545	0.571429	0.636364	0.678571	0.7	0.166667	0.0285714	-0.547619	0.238095	-0.4	0.214286	0.238095	0.527273	0.721212	0.575758	0.624242	0.357143	0.428571	0.6	0.127273	0.709091	0.442424	0.515152	0.490909	0.684848	-0.047619	0.428571	0.928571	0.2	0.6	0.266667	0.642857	0.442424	0.883333	0.2	0.7	0.612121	0.533333	0.393939	0.892857	0.357143	0.566667	-0.0666667
p-Tau	0.7	-0.6	0.9	0.842424	0.616667	0.357576	0.29697	0.642857	0.381818	0.321429	0.783333	0.119048	0.542857	-0.619048	0.238095	-0.8	0.285714	0.238095	0.50303	0.6	0.587879	0.660606	0	0.464286	0.5	-0.0545455	0.733333	0.357576	0.515152	0.478788	0.709091	0.0714286	0.828571	0.952381	0.4	0.6	0.466667	0.714286	0.478788	0.9	0.1	0.6	0.6	0.35	0.260606	0.821429	0.333333	0.65	-0.00606061
D_[150+0.73*t-Tau]	0.816667	0.1	0.9	0.890909	0.583333	0.527273	0.454545	0.571429	0.636364	0.678571	0.7	0.166667	0.0285714	-0.547619	0.238095	-0.4	0.214286	0.238095	0.527273	0.721212	0.575758	0.624242	0.357143	0.428571	0.6	0.127273	0.709091	0.442424	0.515152	0.490909	0.684848	-0.047619	0.428571	0.928571	0.2	0.6	0.266667	0.642857	0.442424	0.883333	0.2	0.7	0.612121	0.533333	0.393939	0.892857	0.357143	0.566667	-0.0666667
Diff_D_Abeta42	-0.75	0.2	-0.9	-0.612121	-0.716667	-0.442424	-0.50303	-0.619048	-0.272727	-0.535714	-0.433333	-0.238095	-0.257143	0.190476	-0.309524	1	-0.380952	-0.309524	-0.333333	-0.430303	-0.369697	-0.393939	-0.0714286	-0.321429	-0.8	-0.272727	-0.345455	-0.115152	-0.345455	-0.248485	-0.260606	-0.142857	-0.0857143	-0.52381	0.4	0.4	-0.05	-0.357143	-0.309091	-0.566667	-0.5	-0.5	-0.139394	-0.4	0.139394	-0.0714286	-0.0714286	-0.616667	0.29697
age	0.878669	0.359092	0.666886	0.814593	0.610884	0.559273	0.486324	0.347312	0.565352	0.630656	0.451887	0.0838338	-0.318874	-0.190476	0.0838338	-1	0.131739	0.0838338	0.419455	0.662617	0.401218	0.44985	0.108112	0.468487	0.820783	0.279637	0.553194	0.279637	0.352585	0.346506	0.358664	-0.0479051	0.371429	0.790433	0.4	0	0.0833333	0.666694	0.267478	0.683333	0.2	0.2	0.358664	0.55	0.182372	0.535714	0.299407	0.666667	-0.243162
[truncated: 72 more columns]
